# Supplementary material for: Electronic Structure Methods for Simulating Flavin’s Spectroscopy and Photophysics: Comparison of Multi-reference, TD-DFT, and Single-Reference Wave Function Methods
Source: J Phys Chem B. 2024 Jul 29;128(31):7545–57. doi: 10.1021/acs.jpcb.4c03748 (PMC11317985; doi:10.1021/acs.jpcb.4c03748)
Supplement: Supplementary file 1 — jp4c03748_si_001.zip [file jp4c03748_si_001.zip]

Archive with 120 entries (115 files):
- SupportingZIP/
- __MACOSX/._SupportingZIP
- SupportingZIP/.DS_Store
- __MACOSX/SupportingZIP/._.DS_Store
- SupportingZIP/s1-s2 path/
- __MACOSX/SupportingZIP/._s1-s2 path
- SupportingZIP/MP2ccpVTZ_optimized/
- __MACOSX/SupportingZIP/._MP2ccpVTZ_optimized
- SupportingZIP/s0-s1 path/
- __MACOSX/SupportingZIP/._s0-s1 path
- SupportingZIP/B3LYPccpVTZ_optimized/
- __MACOSX/SupportingZIP/._B3LYPccpVTZ_optimized
- SupportingZIP/s1-s2 path/011.xyz
- __MACOSX/SupportingZIP/s1-s2 path/._011.xyz
- SupportingZIP/s1-s2 path/005.xyz
- __MACOSX/SupportingZIP/s1-s2 path/._005.xyz
- SupportingZIP/s1-s2 path/004.xyz
- __MACOSX/SupportingZIP/s1-s2 path/._004.xyz
- SupportingZIP/s1-s2 path/010.xyz
- __MACOSX/SupportingZIP/s1-s2 path/._010.xyz
- SupportingZIP/s1-s2 path/006.xyz
- __MACOSX/SupportingZIP/s1-s2 path/._006.xyz
- SupportingZIP/s1-s2 path/012.xyz
- __MACOSX/SupportingZIP/s1-s2 path/._012.xyz
- SupportingZIP/s1-s2 path/013.xyz
- __MACOSX/SupportingZIP/s1-s2 path/._013.xyz
- SupportingZIP/s1-s2 path/007.xyz
- __MACOSX/SupportingZIP/s1-s2 path/._007.xyz
- SupportingZIP/s1-s2 path/003.xyz
- __MACOSX/SupportingZIP/s1-s2 path/._003.xyz
- SupportingZIP/s1-s2 path/017.xyz
- __MACOSX/SupportingZIP/s1-s2 path/._017.xyz
- SupportingZIP/s1-s2 path/016.xyz
- __MACOSX/SupportingZIP/s1-s2 path/._016.xyz
- SupportingZIP/s1-s2 path/002.xyz
- __MACOSX/SupportingZIP/s1-s2 path/._002.xyz
- SupportingZIP/s1-s2 path/014.xyz
- __MACOSX/SupportingZIP/s1-s2 path/._014.xyz
- SupportingZIP/s1-s2 path/000.xyz
- __MACOSX/SupportingZIP/s1-s2 path/._000.xyz
- SupportingZIP/s1-s2 path/001.xyz
- __MACOSX/SupportingZIP/s1-s2 path/._001.xyz
- SupportingZIP/s1-s2 path/015.xyz
- __MACOSX/SupportingZIP/s1-s2 path/._015.xyz
- SupportingZIP/s1-s2 path/all.xyz
- __MACOSX/SupportingZIP/s1-s2 path/._all.xyz
- SupportingZIP/s1-s2 path/018.xyz
- __MACOSX/SupportingZIP/s1-s2 path/._018.xyz
- SupportingZIP/s1-s2 path/019.xyz
- __MACOSX/SupportingZIP/s1-s2 path/._019.xyz
- SupportingZIP/s1-s2 path/009.xyz
- __MACOSX/SupportingZIP/s1-s2 path/._009.xyz
- SupportingZIP/s1-s2 path/008.xyz
- __MACOSX/SupportingZIP/s1-s2 path/._008.xyz
- SupportingZIP/s1-s2 path/020.xyz
- __MACOSX/SupportingZIP/s1-s2 path/._020.xyz
- SupportingZIP/MP2ccpVTZ_optimized/Fldot-.xyz
- __MACOSX/SupportingZIP/MP2ccpVTZ_optimized/._Fldot-.xyz
- SupportingZIP/MP2ccpVTZ_optimized/FlH-.xyz
- __MACOSX/SupportingZIP/MP2ccpVTZ_optimized/._FlH-.xyz
- SupportingZIP/MP2ccpVTZ_optimized/Fl.xyz
- __MACOSX/SupportingZIP/MP2ccpVTZ_optimized/._Fl.xyz
- SupportingZIP/MP2ccpVTZ_optimized/FlH2.xyz
- __MACOSX/SupportingZIP/MP2ccpVTZ_optimized/._FlH2.xyz
- SupportingZIP/MP2ccpVTZ_optimized/FlHdot.xyz
- __MACOSX/SupportingZIP/MP2ccpVTZ_optimized/._FlHdot.xyz
- SupportingZIP/s0-s1 path/011.xyz
- __MACOSX/SupportingZIP/s0-s1 path/._011.xyz
- SupportingZIP/s0-s1 path/005.xyz
- __MACOSX/SupportingZIP/s0-s1 path/._005.xyz
- SupportingZIP/s0-s1 path/004.xyz
- __MACOSX/SupportingZIP/s0-s1 path/._004.xyz
- SupportingZIP/s0-s1 path/010.xyz
- __MACOSX/SupportingZIP/s0-s1 path/._010.xyz
- SupportingZIP/s0-s1 path/006.xyz
- __MACOSX/SupportingZIP/s0-s1 path/._006.xyz
- SupportingZIP/s0-s1 path/012.xyz
- __MACOSX/SupportingZIP/s0-s1 path/._012.xyz
- SupportingZIP/s0-s1 path/013.xyz
- __MACOSX/SupportingZIP/s0-s1 path/._013.xyz
- SupportingZIP/s0-s1 path/007.xyz
- __MACOSX/SupportingZIP/s0-s1 path/._007.xyz
- SupportingZIP/s0-s1 path/003.xyz
- __MACOSX/SupportingZIP/s0-s1 path/._003.xyz
- SupportingZIP/s0-s1 path/017.xyz
- __MACOSX/SupportingZIP/s0-s1 path/._017.xyz
- SupportingZIP/s0-s1 path/.DS_Store
- __MACOSX/SupportingZIP/s0-s1 path/._.DS_Store
- SupportingZIP/s0-s1 path/016.xyz
- __MACOSX/SupportingZIP/s0-s1 path/._016.xyz
- SupportingZIP/s0-s1 path/002.xyz
- __MACOSX/SupportingZIP/s0-s1 path/._002.xyz
- SupportingZIP/s0-s1 path/014.xyz
- __MACOSX/SupportingZIP/s0-s1 path/._014.xyz
- SupportingZIP/s0-s1 path/000.xyz
- __MACOSX/SupportingZIP/s0-s1 path/._000.xyz
- SupportingZIP/s0-s1 path/001.xyz
- __MACOSX/SupportingZIP/s0-s1 path/._001.xyz
- SupportingZIP/s0-s1 path/015.xyz
- __MACOSX/SupportingZIP/s0-s1 path/._015.xyz
- SupportingZIP/s0-s1 path/018.xyz
- __MACOSX/SupportingZIP/s0-s1 path/._018.xyz
- SupportingZIP/s0-s1 path/019.xyz
- __MACOSX/SupportingZIP/s0-s1 path/._019.xyz
- SupportingZIP/s0-s1 path/009.xyz
- __MACOSX/SupportingZIP/s0-s1 path/._009.xyz
- SupportingZIP/s0-s1 path/008.xyz
- __MACOSX/SupportingZIP/s0-s1 path/._008.xyz
- SupportingZIP/s0-s1 path/020.xyz
- __MACOSX/SupportingZIP/s0-s1 path/._020.xyz
- SupportingZIP/B3LYPccpVTZ_optimized/Fldot-.xyz
- __MACOSX/SupportingZIP/B3LYPccpVTZ_optimized/._Fldot-.xyz
- SupportingZIP/B3LYPccpVTZ_optimized/FlH-.xyz
- __MACOSX/SupportingZIP/B3LYPccpVTZ_optimized/._FlH-.xyz
- SupportingZIP/B3LYPccpVTZ_optimized/Fl.xyz
- __MACOSX/SupportingZIP/B3LYPccpVTZ_optimized/._Fl.xyz
- SupportingZIP/B3LYPccpVTZ_optimized/FlH2.xyz
- __MACOSX/SupportingZIP/B3LYPccpVTZ_optimized/._FlH2.xyz
- SupportingZIP/B3LYPccpVTZ_optimized/FlHdot.xyz
- __MACOSX/SupportingZIP/B3LYPccpVTZ_optimized/._FlHdot.xyz
