# Supplementary material for: Electronic Structure Methods for Simulating Flavin’s Spectroscopy and Photophysics: Comparison of Multi-reference, TD-DFT, and Single-Reference Wave Function Methods
Source: J Phys Chem B. 2024 Jul 29;128(31):7545–57. doi: 10.1021/acs.jpcb.4c03748 (PMC11317985; doi:10.1021/acs.jpcb.4c03748)
Supplement: Supplementary file 1 — jp4c03748_si_001.zip [file jp4c03748_si_001.zip › SupportingZIP/s1-s2 path/011.xyz]

31
  
    C   2.49377140   2.46917720   0.00000000
    C   2.43263340   1.08479320   0.00000000
    C   1.20993880   0.39064320   0.00000000
    C   0.00000000   1.15731800   0.00000000
    C   0.07430240   2.54768380   0.00000000
    C   1.29518780   3.22057460   0.00000000
    C   3.82985560   3.15721700   0.00000000
    C   1.32140560   4.72340840   0.00000000
    H   3.33602000   0.49152760   0.00000000
    N   1.15203700  -0.94016060   0.00000000
    N  -1.20983840   0.46255300   0.00000000
    H  -0.83272140   3.13267660   0.00000000
    H   4.64374500   2.43524860   0.00000000
    H   3.94733200   3.79916840   0.87624340
    H   3.94733200   3.79916840  -0.87624340
    H   0.31321140   5.13440320   0.00000000
    H   1.84147800   5.11866040  -0.87628140
    H   1.84147800   5.11866040   0.87628140
    C   0.01201620  -1.62562940   0.00000000
    C  -1.23637940  -0.90899820   0.00000000
    C  -2.46744280   1.21038260   0.00000000
    C  -0.02871360  -3.08160080   0.00000000
    N  -1.32974500  -3.60048980   0.00000000
    N  -2.39741320  -1.51950200   0.00000000
    C  -2.52218520  -2.89719580   0.00000000
    O   0.94250320  -3.81363120   0.00000000
    O  -3.60398600  -3.44949460   0.00000000
    H  -2.52411360   1.83943140  -0.88827720
    H  -2.52411360   1.83943140   0.88827720
    H  -3.28503540   0.50052440   0.00000000
    H  -1.40437220  -4.60734920   0.00000000
