# Supplementary material for: Electronic Structure Methods for Simulating Flavin’s Spectroscopy and Photophysics: Comparison of Multi-reference, TD-DFT, and Single-Reference Wave Function Methods
Source: J Phys Chem B. 2024 Jul 29;128(31):7545–57. doi: 10.1021/acs.jpcb.4c03748 (PMC11317985; doi:10.1021/acs.jpcb.4c03748)
Supplement: Supplementary file 1 — jp4c03748_si_001.zip [file jp4c03748_si_001.zip › SupportingZIP/s1-s2 path/005.xyz]

31
  
    C   2.48230300   2.45561600   0.00000000
    C   2.41949400   1.06827100   0.00000000
    C   1.20728500   0.35802000   0.00000000
    C   0.00000000   1.14031400   0.00000000
    C   0.06810200   2.54073400   0.00000000
    C   1.27973600   3.21527300   0.00000000
    C   3.81540400   3.14158400   0.00000000
    C   1.31044300   4.71729500   0.00000000
    H   3.32438000   0.47657500   0.00000000
    N   1.22599000  -0.98366600   0.00000000
    N  -1.20641600   0.46267600   0.00000000
    H  -0.84182700   3.12117400   0.00000000
    H   4.63017000   2.42117200   0.00000000
    H   3.92971600   3.78621200   0.87532000
    H   3.92971600   3.78621200  -0.87532000
    H   0.30301800   5.13005500   0.00000000
    H   1.83123300   5.11150600  -0.87638100
    H   1.83123300   5.11150600   0.87638100
    C   0.02652600  -1.61181200   0.00000000
    C  -1.21307300  -0.91134000   0.00000000
    C  -2.46583000   1.21345400   0.00000000
    C  -0.02463000  -3.06397100   0.00000000
    N  -1.33639900  -3.58259000   0.00000000
    N  -2.41756900  -1.47597500   0.00000000
    C  -2.51321400  -2.87062000   0.00000000
    O   0.92662000  -3.82065900   0.00000000
    O  -3.60515300  -3.41013100   0.00000000
    H  -2.51397900   1.84251300  -0.88832100
    H  -2.51397900   1.84251300   0.88832100
    H  -3.28358400   0.50605700   0.00000000
    H  -1.41235100  -4.58919800   0.00000000
