# Supplementary material for: Electronic Structure Methods for Simulating Flavin’s Spectroscopy and Photophysics: Comparison of Multi-reference, TD-DFT, and Single-Reference Wave Function Methods
Source: J Phys Chem B. 2024 Jul 29;128(31):7545–57. doi: 10.1021/acs.jpcb.4c03748 (PMC11317985; doi:10.1021/acs.jpcb.4c03748)
Supplement: Supplementary file 1 — jp4c03748_si_001.zip [file jp4c03748_si_001.zip › SupportingZIP/s1-s2 path/004.xyz]

31
  
    C   2.48039160   2.45335580   0.00000000
    C   2.41730410   1.06551730   0.00000000
    C   1.20684270   0.35258280   0.00000000
    C   0.00000000   1.13748000   0.00000000
    C   0.06706860   2.53957570   0.00000000
    C   1.27716070   3.21438940   0.00000000
    C   3.81299540   3.13897850   0.00000000
    C   1.30861590   4.71627610   0.00000000
    H   3.32244000   0.47408290   0.00000000
    N   1.23831550  -0.99091690   0.00000000
    N  -1.20584560   0.46269650   0.00000000
    H  -0.84334460   3.11925690   0.00000000
    H   4.62790750   2.41882590   0.00000000
    H   3.92678000   3.78405260   0.87516610
    H   3.92678000   3.78405260  -0.87516610
    H   0.30131910   5.12933030   0.00000000
    H   1.82952550   5.11031360  -0.87639760
    H   1.82952550   5.11031360   0.87639760
    C   0.02894430  -1.60950910   0.00000000
    C  -1.20918860  -0.91173030   0.00000000
    C  -2.46556120   1.21396590   0.00000000
    C  -0.02394940  -3.06103270   0.00000000
    N  -1.33750800  -3.57960670   0.00000000
    N  -2.42092830  -1.46872050   0.00000000
    C  -2.51171880  -2.86619070   0.00000000
    O   0.92397280  -3.82183030   0.00000000
    O  -3.60534750  -3.40357040   0.00000000
    H  -2.51228990   1.84302660  -0.88832830
    H  -2.51228990   1.84302660   0.88832830
    H  -3.28334210   0.50697910   0.00000000
    H  -1.41368080  -4.58617280   0.00000000
