# Supplementary material for: Electronic Structure Methods for Simulating Flavin’s Spectroscopy and Photophysics: Comparison of Multi-reference, TD-DFT, and Single-Reference Wave Function Methods
Source: J Phys Chem B. 2024 Jul 29;128(31):7545–57. doi: 10.1021/acs.jpcb.4c03748 (PMC11317985; doi:10.1021/acs.jpcb.4c03748)
Supplement: Supplementary file 1 — jp4c03748_si_001.zip [file jp4c03748_si_001.zip › SupportingZIP/s1-s2 path/010.xyz]

31
  
    C   2.49186000   2.46691700   0.00000000
    C   2.43044350   1.08203950   0.00000000
    C   1.20949650   0.38520600   0.00000000
    C   0.00000000   1.15448400   0.00000000
    C   0.07326900   2.54652550   0.00000000
    C   1.29261250   3.21969100   0.00000000
    C   3.82744700   3.15461150   0.00000000
    C   1.31957850   4.72238950   0.00000000
    H   3.33408000   0.48903550   0.00000000
    N   1.16436250  -0.94741150   0.00000000
    N  -1.20926800   0.46257350   0.00000000
    H  -0.83423900   3.13075950   0.00000000
    H   4.64148250   2.43290250   0.00000000
    H   3.94439600   3.79700900   0.87608950
    H   3.94439600   3.79700900  -0.87608950
    H   0.31151250   5.13367850   0.00000000
    H   1.83977050   5.11746800  -0.87629800
    H   1.83977050   5.11746800   0.87629800
    C   0.01443450  -1.62332650   0.00000000
    C  -1.23249500  -0.90938850   0.00000000
    C  -2.46717400   1.21089450   0.00000000
    C  -0.02803300  -3.07866250   0.00000000
    N  -1.33085400  -3.59750650   0.00000000
    N  -2.40077250  -1.51224750   0.00000000
    C  -2.52069000  -2.89276650   0.00000000
    O   0.93985600  -3.81480250   0.00000000
    O  -3.60418050  -3.44293400   0.00000000
    H  -2.52242450   1.83994500  -0.88828450
    H  -2.52242450   1.83994500   0.88828450
    H  -3.28479350   0.50144650   0.00000000
    H  -1.40570200  -4.60432400   0.00000000
