# Supplementary material for: Electronic Structure Methods for Simulating Flavin’s Spectroscopy and Photophysics: Comparison of Multi-reference, TD-DFT, and Single-Reference Wave Function Methods
Source: J Phys Chem B. 2024 Jul 29;128(31):7545–57. doi: 10.1021/acs.jpcb.4c03748 (PMC11317985; doi:10.1021/acs.jpcb.4c03748)
Supplement: Supplementary file 1 — jp4c03748_si_001.zip [file jp4c03748_si_001.zip › SupportingZIP/s1-s2 path/006.xyz]

31
  
    C   2.48421440   2.45787620   0.00000000
    C   2.42168390   1.07102470   0.00000000
    C   1.20772730   0.36345720   0.00000000
    C   0.00000000   1.14314800   0.00000000
    C   0.06913540   2.54189230   0.00000000
    C   1.28231130   3.21615660   0.00000000
    C   3.81781260   3.14418950   0.00000000
    C   1.31227010   4.71831390   0.00000000
    H   3.32632000   0.47906710   0.00000000
    N   1.21366450  -0.97641510   0.00000000
    N  -1.20698640   0.46265550   0.00000000
    H  -0.84030940   3.12309110   0.00000000
    H   4.63243250   2.42351810   0.00000000
    H   3.93265200   3.78837140   0.87547390
    H   3.93265200   3.78837140  -0.87547390
    H   0.30471690   5.13077970   0.00000000
    H   1.83294050   5.11269840  -0.87636440
    H   1.83294050   5.11269840   0.87636440
    C   0.02410770  -1.61411490   0.00000000
    C  -1.21695740  -0.91094970   0.00000000
    C  -2.46609880   1.21294210   0.00000000
    C  -0.02531060  -3.06690930   0.00000000
    N  -1.33529000  -3.58557330   0.00000000
    N  -2.41420970  -1.48322950   0.00000000
    C  -2.51470920  -2.87504930   0.00000000
    O   0.92926720  -3.81948770   0.00000000
    O  -3.60495850  -3.41669160   0.00000000
    H  -2.51566810   1.84199940  -0.88831370
    H  -2.51566810   1.84199940   0.88831370
    H  -3.28382590   0.50513490   0.00000000
    H  -1.41102120  -4.59222320   0.00000000
