# Supplementary material for: Electronic Structure Methods for Simulating Flavin’s Spectroscopy and Photophysics: Comparison of Multi-reference, TD-DFT, and Single-Reference Wave Function Methods
Source: J Phys Chem B. 2024 Jul 29;128(31):7545–57. doi: 10.1021/acs.jpcb.4c03748 (PMC11317985; doi:10.1021/acs.jpcb.4c03748)
Supplement: Supplementary file 1 — jp4c03748_si_001.zip [file jp4c03748_si_001.zip › SupportingZIP/s1-s2 path/012.xyz]

31
  
    C   2.49568280   2.47143740   0.00000000
    C   2.43482330   1.08754690   0.00000000
    C   1.21038110   0.39608040   0.00000000
    C   0.00000000   1.16015200   0.00000000
    C   0.07533580   2.54884210   0.00000000
    C   1.29776310   3.22145820   0.00000000
    C   3.83226420   3.15982250   0.00000000
    C   1.32323270   4.72442730   0.00000000
    H   3.33796000   0.49401970   0.00000000
    N   1.13971150  -0.93290970   0.00000000
    N  -1.21040880   0.46253250   0.00000000
    H  -0.83120380   3.13459370   0.00000000
    H   4.64600750   2.43759470   0.00000000
    H   3.95026800   3.80132780   0.87639730
    H   3.95026800   3.80132780  -0.87639730
    H   0.31491030   5.13512790   0.00000000
    H   1.84318550   5.11985280  -0.87626480
    H   1.84318550   5.11985280   0.87626480
    C   0.00959790  -1.62793230   0.00000000
    C  -1.24026380  -0.90860790   0.00000000
    C  -2.46771160   1.20987070   0.00000000
    C  -0.02939420  -3.08453910   0.00000000
    N  -1.32863600  -3.60347310   0.00000000
    N  -2.39405390  -1.52675650   0.00000000
    C  -2.52368040  -2.90162510   0.00000000
    O   0.94515040  -3.81245990   0.00000000
    O  -3.60379150  -3.45605520   0.00000000
    H  -2.52580270   1.83891780  -0.88826990
    H  -2.52580270   1.83891780   0.88826990
    H  -3.28527730   0.49960230   0.00000000
    H  -1.40304240  -4.61037440   0.00000000
