# Supplementary material for: Electronic Structure Methods for Simulating Flavin’s Spectroscopy and Photophysics: Comparison of Multi-reference, TD-DFT, and Single-Reference Wave Function Methods
Source: J Phys Chem B. 2024 Jul 29;128(31):7545–57. doi: 10.1021/acs.jpcb.4c03748 (PMC11317985; doi:10.1021/acs.jpcb.4c03748)
Supplement: Supplementary file 1 — jp4c03748_si_001.zip [file jp4c03748_si_001.zip › SupportingZIP/s1-s2 path/013.xyz]

31
  
    C   2.49759420   2.47369760   0.00000000
    C   2.43701320   1.09030060   0.00000000
    C   1.21082340   0.40151760   0.00000000
    C   0.00000000   1.16298600   0.00000000
    C   0.07636920   2.55000040   0.00000000
    C   1.30033840   3.22234180   0.00000000
    C   3.83467280   3.16242800   0.00000000
    C   1.32505980   4.72544620   0.00000000
    H   3.33990000   0.49651180   0.00000000
    N   1.12738600  -0.92565880   0.00000000
    N  -1.21097920   0.46251200   0.00000000
    H  -0.82968620   3.13651080   0.00000000
    H   4.64827000   2.43994080   0.00000000
    H   3.95320400   3.80348720   0.87655120
    H   3.95320400   3.80348720  -0.87655120
    H   0.31660920   5.13585260   0.00000000
    H   1.84489300   5.12104520  -0.87624820
    H   1.84489300   5.12104520   0.87624820
    C   0.00717960  -1.63023520   0.00000000
    C  -1.24414820  -0.90821760   0.00000000
    C  -2.46798040   1.20935880   0.00000000
    C  -0.03007480  -3.08747740   0.00000000
    N  -1.32752700  -3.60645640   0.00000000
    N  -2.39069460  -1.53401100   0.00000000
    C  -2.52517560  -2.90605440   0.00000000
    O   0.94779760  -3.81128860   0.00000000
    O  -3.60359700  -3.46261580   0.00000000
    H  -2.52749180   1.83840420  -0.88826260
    H  -2.52749180   1.83840420   0.88826260
    H  -3.28551920   0.49868020   0.00000000
    H  -1.40171260  -4.61339960   0.00000000
