# Supplementary material for: Electronic Structure Methods for Simulating Flavin’s Spectroscopy and Photophysics: Comparison of Multi-reference, TD-DFT, and Single-Reference Wave Function Methods
Source: J Phys Chem B. 2024 Jul 29;128(31):7545–57. doi: 10.1021/acs.jpcb.4c03748 (PMC11317985; doi:10.1021/acs.jpcb.4c03748)
Supplement: Supplementary file 1 — jp4c03748_si_001.zip [file jp4c03748_si_001.zip › SupportingZIP/s1-s2 path/007.xyz]

31
  
    C   2.48612580   2.46013640   0.00000000
    C   2.42387380   1.07377840   0.00000000
    C   1.20816960   0.36889440   0.00000000
    C   0.00000000   1.14598200   0.00000000
    C   0.07016880   2.54305060   0.00000000
    C   1.28488660   3.21704020   0.00000000
    C   3.82022120   3.14679500   0.00000000
    C   1.31409720   4.71933280   0.00000000
    H   3.32826000   0.48155920   0.00000000
    N   1.20133900  -0.96916420   0.00000000
    N  -1.20755680   0.46263500   0.00000000
    H  -0.83879180   3.12500820   0.00000000
    H   4.63469500   2.42586420   0.00000000
    H   3.93558800   3.79053080   0.87562780
    H   3.93558800   3.79053080  -0.87562780
    H   0.30641580   5.13150440   0.00000000
    H   1.83464800   5.11389080  -0.87634780
    H   1.83464800   5.11389080   0.87634780
    C   0.02168940  -1.61641780   0.00000000
    C  -1.22084180  -0.91055940   0.00000000
    C  -2.46636760   1.21243020   0.00000000
    C  -0.02599120  -3.06984760   0.00000000
    N  -1.33418100  -3.58855660   0.00000000
    N  -2.41085040  -1.49048400   0.00000000
    C  -2.51620440  -2.87947860   0.00000000
    O   0.93191440  -3.81831640   0.00000000
    O  -3.60476400  -3.42325220   0.00000000
    H  -2.51735720   1.84148580  -0.88830640
    H  -2.51735720   1.84148580   0.88830640
    H  -3.28406780   0.50421280   0.00000000
    H  -1.40969140  -4.59524840   0.00000000
