# Supplementary material for: Electronic Structure Methods for Simulating Flavin’s Spectroscopy and Photophysics: Comparison of Multi-reference, TD-DFT, and Single-Reference Wave Function Methods
Source: J Phys Chem B. 2024 Jul 29;128(31):7545–57. doi: 10.1021/acs.jpcb.4c03748 (PMC11317985; doi:10.1021/acs.jpcb.4c03748)
Supplement: Supplementary file 1 — jp4c03748_si_001.zip [file jp4c03748_si_001.zip › SupportingZIP/s1-s2 path/003.xyz]

31
  
    C   2.47848020   2.45109560   0.00000000
    C   2.41511420   1.06276360   0.00000000
    C   1.20640040   0.34714560   0.00000000
    C   0.00000000   1.13464600   0.00000000
    C   0.06603520   2.53841740   0.00000000
    C   1.27458540   3.21350580   0.00000000
    C   3.81058680   3.13637300   0.00000000
    C   1.30678880   4.71525720   0.00000000
    H   3.32050000   0.47159080   0.00000000
    N   1.25064100  -0.99816780   0.00000000
    N  -1.20527520   0.46271700   0.00000000
    H  -0.84486220   3.11733980   0.00000000
    H   4.62564500   2.41647980   0.00000000
    H   3.92384400   3.78189320   0.87501220
    H   3.92384400   3.78189320  -0.87501220
    H   0.29962020   5.12860560   0.00000000
    H   1.82781800   5.10912120  -0.87641420
    H   1.82781800   5.10912120   0.87641420
    C   0.03136260  -1.60720620   0.00000000
    C  -1.20530420  -0.91212060   0.00000000
    C  -2.46529240   1.21447780   0.00000000
    C  -0.02326880  -3.05809440   0.00000000
    N  -1.33861700  -3.57662340   0.00000000
    N  -2.42428760  -1.46146600   0.00000000
    C  -2.51022360  -2.86176140   0.00000000
    O   0.92132560  -3.82300160   0.00000000
    O  -3.60554200  -3.39700980   0.00000000
    H  -2.51060080   1.84354020  -0.88833560
    H  -2.51060080   1.84354020   0.88833560
    H  -3.28310020   0.50790120   0.00000000
    H  -1.41501060  -4.58314760   0.00000000
