# Supplementary material for: Electronic Structure Methods for Simulating Flavin’s Spectroscopy and Photophysics: Comparison of Multi-reference, TD-DFT, and Single-Reference Wave Function Methods
Source: J Phys Chem B. 2024 Jul 29;128(31):7545–57. doi: 10.1021/acs.jpcb.4c03748 (PMC11317985; doi:10.1021/acs.jpcb.4c03748)
Supplement: Supplementary file 1 — jp4c03748_si_001.zip [file jp4c03748_si_001.zip › SupportingZIP/s1-s2 path/017.xyz]

31
  
    C   2.50523980   2.48273840   0.00000000
    C   2.44577280   1.10131540   0.00000000
    C   1.21259260   0.42326640   0.00000000
    C   0.00000000   1.17432200   0.00000000
    C   0.08050280   2.55463360   0.00000000
    C   1.31063960   3.22587620   0.00000000
    C   3.84430720   3.17285000   0.00000000
    C   1.33236820   4.72952180   0.00000000
    H   3.34766000   0.50648020   0.00000000
    N   1.07808400  -0.89665520   0.00000000
    N  -1.21326080   0.46243000   0.00000000
    H  -0.82361580   3.14417920   0.00000000
    H   4.65732000   2.44932520   0.00000000
    H   3.96494800   3.81212480   0.87716680
    H   3.96494800   3.81212480  -0.87716680
    H   0.32340480   5.13875140   0.00000000
    H   1.85172300   5.12581480  -0.87618180
    H   1.85172300   5.12581480   0.87618180
    C  -0.00249360  -1.63944680   0.00000000
    C  -1.25968580  -0.90665640   0.00000000
    C  -2.46905560   1.20731120   0.00000000
    C  -0.03279720  -3.09923060   0.00000000
    N  -1.32309100  -3.61838960   0.00000000
    N  -2.37725740  -1.56302900   0.00000000
    C  -2.53115640  -2.92377160   0.00000000
    O   0.95838640  -3.80660340   0.00000000
    O  -3.60281900  -3.48885820   0.00000000
    H  -2.53424820   1.83634980  -0.88823340
    H  -2.53424820   1.83634980   0.88823340
    H  -3.28648680   0.49499180   0.00000000
    H  -1.39639340  -4.62550040   0.00000000
