# Supplementary material for: Electronic Structure Methods for Simulating Flavin’s Spectroscopy and Photophysics: Comparison of Multi-reference, TD-DFT, and Single-Reference Wave Function Methods
Source: J Phys Chem B. 2024 Jul 29;128(31):7545–57. doi: 10.1021/acs.jpcb.4c03748 (PMC11317985; doi:10.1021/acs.jpcb.4c03748)
Supplement: Supplementary file 1 — jp4c03748_si_001.zip [file jp4c03748_si_001.zip › SupportingZIP/s1-s2 path/016.xyz]

31
  
    C   2.50332840   2.48047820   0.00000000
    C   2.44358290   1.09856170   0.00000000
    C   1.21215030   0.41782920   0.00000000
    C   0.00000000   1.17148800   0.00000000
    C   0.07946940   2.55347530   0.00000000
    C   1.30806430   3.22499260   0.00000000
    C   3.84189860   3.17024450   0.00000000
    C   1.33054110   4.72850290   0.00000000
    H   3.34572000   0.50398810   0.00000000
    N   1.09040950  -0.90390610   0.00000000
    N  -1.21269040   0.46245050   0.00000000
    H  -0.82513340   3.14226210   0.00000000
    H   4.65505750   2.44697910   0.00000000
    H   3.96201200   3.80996540   0.87701290
    H   3.96201200   3.80996540  -0.87701290
    H   0.32170590   5.13802670   0.00000000
    H   1.85001550   5.12462240  -0.87619840
    H   1.85001550   5.12462240   0.87619840
    C  -0.00007530  -1.63714390   0.00000000
    C  -1.25580140  -0.90704670   0.00000000
    C  -2.46878680   1.20782310   0.00000000
    C  -0.03211660  -3.09629230   0.00000000
    N  -1.32420000  -3.61540630   0.00000000
    N  -2.38061670  -1.55577450   0.00000000
    C  -2.52966120  -2.91934230   0.00000000
    O   0.95573920  -3.80777470   0.00000000
    O  -3.60301350  -3.48229760   0.00000000
    H  -2.53255910   1.83686340  -0.88824070
    H  -2.53255910   1.83686340   0.88824070
    H  -3.28624490   0.49591390   0.00000000
    H  -1.39772320  -4.62247520   0.00000000
