# Supplementary material for: Electronic Structure Methods for Simulating Flavin’s Spectroscopy and Photophysics: Comparison of Multi-reference, TD-DFT, and Single-Reference Wave Function Methods
Source: J Phys Chem B. 2024 Jul 29;128(31):7545–57. doi: 10.1021/acs.jpcb.4c03748 (PMC11317985; doi:10.1021/acs.jpcb.4c03748)
Supplement: Supplementary file 1 — jp4c03748_si_001.zip [file jp4c03748_si_001.zip › SupportingZIP/s1-s2 path/002.xyz]

31
  
    C   2.47656880   2.44883540   0.00000000
    C   2.41292430   1.06000990   0.00000000
    C   1.20595810   0.34170840   0.00000000
    C   0.00000000   1.13181200   0.00000000
    C   0.06500180   2.53725910   0.00000000
    C   1.27201010   3.21262220   0.00000000
    C   3.80817820   3.13376750   0.00000000
    C   1.30496170   4.71423830   0.00000000
    H   3.31856000   0.46909870   0.00000000
    N   1.26296650  -1.00541870   0.00000000
    N  -1.20470480   0.46273750   0.00000000
    H  -0.84637980   3.11542270   0.00000000
    H   4.62338250   2.41413370   0.00000000
    H   3.92090800   3.77973380   0.87485830
    H   3.92090800   3.77973380  -0.87485830
    H   0.29792130   5.12788090   0.00000000
    H   1.82611050   5.10792880  -0.87643080
    H   1.82611050   5.10792880   0.87643080
    C   0.03378090  -1.60490330   0.00000000
    C  -1.20141980  -0.91251090   0.00000000
    C  -2.46502360   1.21498970   0.00000000
    C  -0.02258820  -3.05515610   0.00000000
    N  -1.33972600  -3.57364010   0.00000000
    N  -2.42764690  -1.45421150   0.00000000
    C  -2.50872840  -2.85733210   0.00000000
    O   0.91867840  -3.82417290   0.00000000
    O  -3.60573650  -3.39044920   0.00000000
    H  -2.50891170   1.84405380  -0.88834290
    H  -2.50891170   1.84405380   0.88834290
    H  -3.28285830   0.50882330   0.00000000
    H  -1.41634040  -4.58012240   0.00000000
