# Supplementary material for: Electronic Structure Methods for Simulating Flavin’s Spectroscopy and Photophysics: Comparison of Multi-reference, TD-DFT, and Single-Reference Wave Function Methods
Source: J Phys Chem B. 2024 Jul 29;128(31):7545–57. doi: 10.1021/acs.jpcb.4c03748 (PMC11317985; doi:10.1021/acs.jpcb.4c03748)
Supplement: Supplementary file 1 — jp4c03748_si_001.zip [file jp4c03748_si_001.zip › SupportingZIP/s1-s2 path/014.xyz]

31
  
    C   2.49950560   2.47595780   0.00000000
    C   2.43920310   1.09305430   0.00000000
    C   1.21126570   0.40695480   0.00000000
    C   0.00000000   1.16582000   0.00000000
    C   0.07740260   2.55115870   0.00000000
    C   1.30291370   3.22322540   0.00000000
    C   3.83708140   3.16503350   0.00000000
    C   1.32688690   4.72646510   0.00000000
    H   3.34184000   0.49900390   0.00000000
    N   1.11506050  -0.91840790   0.00000000
    N  -1.21154960   0.46249150   0.00000000
    H  -0.82816860   3.13842790   0.00000000
    H   4.65053250   2.44228690   0.00000000
    H   3.95614000   3.80564660   0.87670510
    H   3.95614000   3.80564660  -0.87670510
    H   0.31830810   5.13657730   0.00000000
    H   1.84660050   5.12223760  -0.87623160
    H   1.84660050   5.12223760   0.87623160
    C   0.00476130  -1.63253810   0.00000000
    C  -1.24803260  -0.90782730   0.00000000
    C  -2.46824920   1.20884690   0.00000000
    C  -0.03075540  -3.09041570   0.00000000
    N  -1.32641800  -3.60943970   0.00000000
    N  -2.38733530  -1.54126550   0.00000000
    C  -2.52667080  -2.91048370   0.00000000
    O   0.95044480  -3.81011730   0.00000000
    O  -3.60340250  -3.46917640   0.00000000
    H  -2.52918090   1.83789060  -0.88825530
    H  -2.52918090   1.83789060   0.88825530
    H  -3.28576110   0.49775810   0.00000000
    H  -1.40038280  -4.61642480   0.00000000
