# Supplementary material for: Electronic Structure Methods for Simulating Flavin’s Spectroscopy and Photophysics: Comparison of Multi-reference, TD-DFT, and Single-Reference Wave Function Methods
Source: J Phys Chem B. 2024 Jul 29;128(31):7545–57. doi: 10.1021/acs.jpcb.4c03748 (PMC11317985; doi:10.1021/acs.jpcb.4c03748)
Supplement: Supplementary file 1 — jp4c03748_si_001.zip [file jp4c03748_si_001.zip › SupportingZIP/s1-s2 path/000.xyz]

31
  
    C   2.47274600   2.44431500   0.00000000
    C   2.40854450   1.05450250   0.00000000
    C   1.20507350   0.33083400   0.00000000
    C   0.00000000   1.12614400   0.00000000
    C   0.06293500   2.53494250   0.00000000
    C   1.26685950   3.21085500   0.00000000
    C   3.80336100   3.12855650   0.00000000
    C   1.30130750   4.71220050   0.00000000
    H   3.31468000   0.46411450   0.00000000
    N   1.28761750  -1.01992050   0.00000000
    N  -1.20356400   0.46277850   0.00000000
    H  -0.84941500   3.11158850   0.00000000
    H   4.61885750   2.40944150   0.00000000
    H   3.91503600   3.77541500   0.87455050
    H   3.91503600   3.77541500  -0.87455050
    H   0.29452350   5.12643150   0.00000000
    H   1.82269550   5.10554400  -0.87646400
    H   1.82269550   5.10554400   0.87646400
    C   0.03861750  -1.60029750   0.00000000
    C  -1.19365100  -0.91329150   0.00000000
    C  -2.46448600   1.21601350   0.00000000
    C  -0.02122700  -3.04927950   0.00000000
    N  -1.34194400  -3.56767350   0.00000000
    N  -2.43436550  -1.43970250   0.00000000
    C  -2.50573800  -2.84847350   0.00000000
    O   0.91338400  -3.82651550   0.00000000
    O  -3.60612550  -3.37732800   0.00000000
    H  -2.50553350   1.84508100  -0.88835750
    H  -2.50553350   1.84508100   0.88835750
    H  -3.28237450   0.51066750   0.00000000
    H  -1.41900000  -4.57407200   0.00000000
