# Supplementary material for: Electronic Structure Methods for Simulating Flavin’s Spectroscopy and Photophysics: Comparison of Multi-reference, TD-DFT, and Single-Reference Wave Function Methods
Source: J Phys Chem B. 2024 Jul 29;128(31):7545–57. doi: 10.1021/acs.jpcb.4c03748 (PMC11317985; doi:10.1021/acs.jpcb.4c03748)
Supplement: Supplementary file 1 — jp4c03748_si_001.zip [file jp4c03748_si_001.zip › SupportingZIP/s1-s2 path/001.xyz]

31
  
    C   2.47465740   2.44657520   0.00000000
    C   2.41073440   1.05725620   0.00000000
    C   1.20551580   0.33627120   0.00000000
    C   0.00000000   1.12897800   0.00000000
    C   0.06396840   2.53610080   0.00000000
    C   1.26943480   3.21173860   0.00000000
    C   3.80576960   3.13116200   0.00000000
    C   1.30313460   4.71321940   0.00000000
    H   3.31662000   0.46660660   0.00000000
    N   1.27529200  -1.01266960   0.00000000
    N  -1.20413440   0.46275800   0.00000000
    H  -0.84789740   3.11350560   0.00000000
    H   4.62112000   2.41178760   0.00000000
    H   3.91797200   3.77757440   0.87470440
    H   3.91797200   3.77757440  -0.87470440
    H   0.29622240   5.12715620   0.00000000
    H   1.82440300   5.10673640  -0.87644740
    H   1.82440300   5.10673640   0.87644740
    C   0.03619920  -1.60260040   0.00000000
    C  -1.19753540  -0.91290120   0.00000000
    C  -2.46475480   1.21550160   0.00000000
    C  -0.02190760  -3.05221780   0.00000000
    N  -1.34083500  -3.57065680   0.00000000
    N  -2.43100620  -1.44695700   0.00000000
    C  -2.50723320  -2.85290280   0.00000000
    O   0.91603120  -3.82534420   0.00000000
    O  -3.60593100  -3.38388860   0.00000000
    H  -2.50722260   1.84456740  -0.88835020
    H  -2.50722260   1.84456740   0.88835020
    H  -3.28261640   0.50974540   0.00000000
    H  -1.41767020  -4.57709720   0.00000000
