# Supplementary material for: Electronic Structure Methods for Simulating Flavin’s Spectroscopy and Photophysics: Comparison of Multi-reference, TD-DFT, and Single-Reference Wave Function Methods
Source: J Phys Chem B. 2024 Jul 29;128(31):7545–57. doi: 10.1021/acs.jpcb.4c03748 (PMC11317985; doi:10.1021/acs.jpcb.4c03748)
Supplement: Supplementary file 1 — jp4c03748_si_001.zip [file jp4c03748_si_001.zip › SupportingZIP/s1-s2 path/015.xyz]

31
  
    C   2.50141700   2.47821800   0.00000000
    C   2.44139300   1.09580800   0.00000000
    C   1.21170800   0.41239200   0.00000000
    C   0.00000000   1.16865400   0.00000000
    C   0.07843600   2.55231700   0.00000000
    C   1.30548900   3.22410900   0.00000000
    C   3.83949000   3.16763900   0.00000000
    C   1.32871400   4.72748400   0.00000000
    H   3.34378000   0.50149600   0.00000000
    N   1.10273500  -0.91115700   0.00000000
    N  -1.21212000   0.46247100   0.00000000
    H  -0.82665100   3.14034500   0.00000000
    H   4.65279500   2.44463300   0.00000000
    H   3.95907600   3.80780600   0.87685900
    H   3.95907600   3.80780600  -0.87685900
    H   0.32000700   5.13730200   0.00000000
    H   1.84830800   5.12343000  -0.87621500
    H   1.84830800   5.12343000   0.87621500
    C   0.00234300  -1.63484100   0.00000000
    C  -1.25191700  -0.90743700   0.00000000
    C  -2.46851800   1.20833500   0.00000000
    C  -0.03143600  -3.09335400   0.00000000
    N  -1.32530900  -3.61242300   0.00000000
    N  -2.38397600  -1.54852000   0.00000000
    C  -2.52816600  -2.91491300   0.00000000
    O   0.95309200  -3.80894600   0.00000000
    O  -3.60320800  -3.47573700   0.00000000
    H  -2.53087000   1.83737700  -0.88824800
    H  -2.53087000   1.83737700   0.88824800
    H  -3.28600300   0.49683600   0.00000000
    H  -1.39905300  -4.61945000   0.00000000
