# Supplementary material for: Electronic Structure Methods for Simulating Flavin’s Spectroscopy and Photophysics: Comparison of Multi-reference, TD-DFT, and Single-Reference Wave Function Methods
Source: J Phys Chem B. 2024 Jul 29;128(31):7545–57. doi: 10.1021/acs.jpcb.4c03748 (PMC11317985; doi:10.1021/acs.jpcb.4c03748)
Supplement: Supplementary file 1 — jp4c03748_si_001.zip [file jp4c03748_si_001.zip › SupportingZIP/s1-s2 path/all.xyz]

31
  
    C   2.47274600   2.44431500   0.00000000
    C   2.40854450   1.05450250   0.00000000
    C   1.20507350   0.33083400   0.00000000
    C   0.00000000   1.12614400   0.00000000
    C   0.06293500   2.53494250   0.00000000
    C   1.26685950   3.21085500   0.00000000
    C   3.80336100   3.12855650   0.00000000
    C   1.30130750   4.71220050   0.00000000
    H   3.31468000   0.46411450   0.00000000
    N   1.28761750  -1.01992050   0.00000000
    N  -1.20356400   0.46277850   0.00000000
    H  -0.84941500   3.11158850   0.00000000
    H   4.61885750   2.40944150   0.00000000
    H   3.91503600   3.77541500   0.87455050
    H   3.91503600   3.77541500  -0.87455050
    H   0.29452350   5.12643150   0.00000000
    H   1.82269550   5.10554400  -0.87646400
    H   1.82269550   5.10554400   0.87646400
    C   0.03861750  -1.60029750   0.00000000
    C  -1.19365100  -0.91329150   0.00000000
    C  -2.46448600   1.21601350   0.00000000
    C  -0.02122700  -3.04927950   0.00000000
    N  -1.34194400  -3.56767350   0.00000000
    N  -2.43436550  -1.43970250   0.00000000
    C  -2.50573800  -2.84847350   0.00000000
    O   0.91338400  -3.82651550   0.00000000
    O  -3.60612550  -3.37732800   0.00000000
    H  -2.50553350   1.84508100  -0.88835750
    H  -2.50553350   1.84508100   0.88835750
    H  -3.28237450   0.51066750   0.00000000
    H  -1.41900000  -4.57407200   0.00000000
31
  
    C   2.47465740   2.44657520   0.00000000
    C   2.41073440   1.05725620   0.00000000
    C   1.20551580   0.33627120   0.00000000
    C   0.00000000   1.12897800   0.00000000
    C   0.06396840   2.53610080   0.00000000
    C   1.26943480   3.21173860   0.00000000
    C   3.80576960   3.13116200   0.00000000
    C   1.30313460   4.71321940   0.00000000
    H   3.31662000   0.46660660   0.00000000
    N   1.27529200  -1.01266960   0.00000000
    N  -1.20413440   0.46275800   0.00000000
    H  -0.84789740   3.11350560   0.00000000
    H   4.62112000   2.41178760   0.00000000
    H   3.91797200   3.77757440   0.87470440
    H   3.91797200   3.77757440  -0.87470440
    H   0.29622240   5.12715620   0.00000000
    H   1.82440300   5.10673640  -0.87644740
    H   1.82440300   5.10673640   0.87644740
    C   0.03619920  -1.60260040   0.00000000
    C  -1.19753540  -0.91290120   0.00000000
    C  -2.46475480   1.21550160   0.00000000
    C  -0.02190760  -3.05221780   0.00000000
    N  -1.34083500  -3.57065680   0.00000000
    N  -2.43100620  -1.44695700   0.00000000
    C  -2.50723320  -2.85290280   0.00000000
    O   0.91603120  -3.82534420   0.00000000
    O  -3.60593100  -3.38388860   0.00000000
    H  -2.50722260   1.84456740  -0.88835020
    H  -2.50722260   1.84456740   0.88835020
    H  -3.28261640   0.50974540   0.00000000
    H  -1.41767020  -4.57709720   0.00000000
31
  
    C   2.47656880   2.44883540   0.00000000
    C   2.41292430   1.06000990   0.00000000
    C   1.20595810   0.34170840   0.00000000
    C   0.00000000   1.13181200   0.00000000
    C   0.06500180   2.53725910   0.00000000
    C   1.27201010   3.21262220   0.00000000
    C   3.80817820   3.13376750   0.00000000
    C   1.30496170   4.71423830   0.00000000
    H   3.31856000   0.46909870   0.00000000
    N   1.26296650  -1.00541870   0.00000000
    N  -1.20470480   0.46273750   0.00000000
    H  -0.84637980   3.11542270   0.00000000
    H   4.62338250   2.41413370   0.00000000
    H   3.92090800   3.77973380   0.87485830
    H   3.92090800   3.77973380  -0.87485830
    H   0.29792130   5.12788090   0.00000000
    H   1.82611050   5.10792880  -0.87643080
    H   1.82611050   5.10792880   0.87643080
    C   0.03378090  -1.60490330   0.00000000
    C  -1.20141980  -0.91251090   0.00000000
    C  -2.46502360   1.21498970   0.00000000
    C  -0.02258820  -3.05515610   0.00000000
    N  -1.33972600  -3.57364010   0.00000000
    N  -2.42764690  -1.45421150   0.00000000
    C  -2.50872840  -2.85733210   0.00000000
    O   0.91867840  -3.82417290   0.00000000
    O  -3.60573650  -3.39044920   0.00000000
    H  -2.50891170   1.84405380  -0.88834290
    H  -2.50891170   1.84405380   0.88834290
    H  -3.28285830   0.50882330   0.00000000
    H  -1.41634040  -4.58012240   0.00000000
31
  
    C   2.47848020   2.45109560   0.00000000
    C   2.41511420   1.06276360   0.00000000
    C   1.20640040   0.34714560   0.00000000
    C   0.00000000   1.13464600   0.00000000
    C   0.06603520   2.53841740   0.00000000
    C   1.27458540   3.21350580   0.00000000
    C   3.81058680   3.13637300   0.00000000
    C   1.30678880   4.71525720   0.00000000
    H   3.32050000   0.47159080   0.00000000
    N   1.25064100  -0.99816780   0.00000000
    N  -1.20527520   0.46271700   0.00000000
    H  -0.84486220   3.11733980   0.00000000
    H   4.62564500   2.41647980   0.00000000
    H   3.92384400   3.78189320   0.87501220
    H   3.92384400   3.78189320  -0.87501220
    H   0.29962020   5.12860560   0.00000000
    H   1.82781800   5.10912120  -0.87641420
    H   1.82781800   5.10912120   0.87641420
    C   0.03136260  -1.60720620   0.00000000
    C  -1.20530420  -0.91212060   0.00000000
    C  -2.46529240   1.21447780   0.00000000
    C  -0.02326880  -3.05809440   0.00000000
    N  -1.33861700  -3.57662340   0.00000000
    N  -2.42428760  -1.46146600   0.00000000
    C  -2.51022360  -2.86176140   0.00000000
    O   0.92132560  -3.82300160   0.00000000
    O  -3.60554200  -3.39700980   0.00000000
    H  -2.51060080   1.84354020  -0.88833560
    H  -2.51060080   1.84354020   0.88833560
    H  -3.28310020   0.50790120   0.00000000
    H  -1.41501060  -4.58314760   0.00000000
31
  
    C   2.48039160   2.45335580   0.00000000
    C   2.41730410   1.06551730   0.00000000
    C   1.20684270   0.35258280   0.00000000
    C   0.00000000   1.13748000   0.00000000
    C   0.06706860   2.53957570   0.00000000
    C   1.27716070   3.21438940   0.00000000
    C   3.81299540   3.13897850   0.00000000
    C   1.30861590   4.71627610   0.00000000
    H   3.32244000   0.47408290   0.00000000
    N   1.23831550  -0.99091690   0.00000000
    N  -1.20584560   0.46269650   0.00000000
    H  -0.84334460   3.11925690   0.00000000
    H   4.62790750   2.41882590   0.00000000
    H   3.92678000   3.78405260   0.87516610
    H   3.92678000   3.78405260  -0.87516610
    H   0.30131910   5.12933030   0.00000000
    H   1.82952550   5.11031360  -0.87639760
    H   1.82952550   5.11031360   0.87639760
    C   0.02894430  -1.60950910   0.00000000
    C  -1.20918860  -0.91173030   0.00000000
    C  -2.46556120   1.21396590   0.00000000
    C  -0.02394940  -3.06103270   0.00000000
    N  -1.33750800  -3.57960670   0.00000000
    N  -2.42092830  -1.46872050   0.00000000
    C  -2.51171880  -2.86619070   0.00000000
    O   0.92397280  -3.82183030   0.00000000
    O  -3.60534750  -3.40357040   0.00000000
    H  -2.51228990   1.84302660  -0.88832830
    H  -2.51228990   1.84302660   0.88832830
    H  -3.28334210   0.50697910   0.00000000
    H  -1.41368080  -4.58617280   0.00000000
31
  
    C   2.48230300   2.45561600   0.00000000
    C   2.41949400   1.06827100   0.00000000
    C   1.20728500   0.35802000   0.00000000
    C   0.00000000   1.14031400   0.00000000
    C   0.06810200   2.54073400   0.00000000
    C   1.27973600   3.21527300   0.00000000
    C   3.81540400   3.14158400   0.00000000
    C   1.31044300   4.71729500   0.00000000
    H   3.32438000   0.47657500   0.00000000
    N   1.22599000  -0.98366600   0.00000000
    N  -1.20641600   0.46267600   0.00000000
    H  -0.84182700   3.12117400   0.00000000
    H   4.63017000   2.42117200   0.00000000
    H   3.92971600   3.78621200   0.87532000
    H   3.92971600   3.78621200  -0.87532000
    H   0.30301800   5.13005500   0.00000000
    H   1.83123300   5.11150600  -0.87638100
    H   1.83123300   5.11150600   0.87638100
    C   0.02652600  -1.61181200   0.00000000
    C  -1.21307300  -0.91134000   0.00000000
    C  -2.46583000   1.21345400   0.00000000
    C  -0.02463000  -3.06397100   0.00000000
    N  -1.33639900  -3.58259000   0.00000000
    N  -2.41756900  -1.47597500   0.00000000
    C  -2.51321400  -2.87062000   0.00000000
    O   0.92662000  -3.82065900   0.00000000
    O  -3.60515300  -3.41013100   0.00000000
    H  -2.51397900   1.84251300  -0.88832100
    H  -2.51397900   1.84251300   0.88832100
    H  -3.28358400   0.50605700   0.00000000
    H  -1.41235100  -4.58919800   0.00000000
31
  
    C   2.48421440   2.45787620   0.00000000
    C   2.42168390   1.07102470   0.00000000
    C   1.20772730   0.36345720   0.00000000
    C   0.00000000   1.14314800   0.00000000
    C   0.06913540   2.54189230   0.00000000
    C   1.28231130   3.21615660   0.00000000
    C   3.81781260   3.14418950   0.00000000
    C   1.31227010   4.71831390   0.00000000
    H   3.32632000   0.47906710   0.00000000
    N   1.21366450  -0.97641510   0.00000000
    N  -1.20698640   0.46265550   0.00000000
    H  -0.84030940   3.12309110   0.00000000
    H   4.63243250   2.42351810   0.00000000
    H   3.93265200   3.78837140   0.87547390
    H   3.93265200   3.78837140  -0.87547390
    H   0.30471690   5.13077970   0.00000000
    H   1.83294050   5.11269840  -0.87636440
    H   1.83294050   5.11269840   0.87636440
    C   0.02410770  -1.61411490   0.00000000
    C  -1.21695740  -0.91094970   0.00000000
    C  -2.46609880   1.21294210   0.00000000
    C  -0.02531060  -3.06690930   0.00000000
    N  -1.33529000  -3.58557330   0.00000000
    N  -2.41420970  -1.48322950   0.00000000
    C  -2.51470920  -2.87504930   0.00000000
    O   0.92926720  -3.81948770   0.00000000
    O  -3.60495850  -3.41669160   0.00000000
    H  -2.51566810   1.84199940  -0.88831370
    H  -2.51566810   1.84199940   0.88831370
    H  -3.28382590   0.50513490   0.00000000
    H  -1.41102120  -4.59222320   0.00000000
31
  
    C   2.48612580   2.46013640   0.00000000
    C   2.42387380   1.07377840   0.00000000
    C   1.20816960   0.36889440   0.00000000
    C   0.00000000   1.14598200   0.00000000
    C   0.07016880   2.54305060   0.00000000
    C   1.28488660   3.21704020   0.00000000
    C   3.82022120   3.14679500   0.00000000
    C   1.31409720   4.71933280   0.00000000
    H   3.32826000   0.48155920   0.00000000
    N   1.20133900  -0.96916420   0.00000000
    N  -1.20755680   0.46263500   0.00000000
    H  -0.83879180   3.12500820   0.00000000
    H   4.63469500   2.42586420   0.00000000
    H   3.93558800   3.79053080   0.87562780
    H   3.93558800   3.79053080  -0.87562780
    H   0.30641580   5.13150440   0.00000000
    H   1.83464800   5.11389080  -0.87634780
    H   1.83464800   5.11389080   0.87634780
    C   0.02168940  -1.61641780   0.00000000
    C  -1.22084180  -0.91055940   0.00000000
    C  -2.46636760   1.21243020   0.00000000
    C  -0.02599120  -3.06984760   0.00000000
    N  -1.33418100  -3.58855660   0.00000000
    N  -2.41085040  -1.49048400   0.00000000
    C  -2.51620440  -2.87947860   0.00000000
    O   0.93191440  -3.81831640   0.00000000
    O  -3.60476400  -3.42325220   0.00000000
    H  -2.51735720   1.84148580  -0.88830640
    H  -2.51735720   1.84148580   0.88830640
    H  -3.28406780   0.50421280   0.00000000
    H  -1.40969140  -4.59524840   0.00000000
31
  
    C   2.48803720   2.46239660   0.00000000
    C   2.42606370   1.07653210   0.00000000
    C   1.20861190   0.37433160   0.00000000
    C   0.00000000   1.14881600   0.00000000
    C   0.07120220   2.54420890   0.00000000
    C   1.28746190   3.21792380   0.00000000
    C   3.82262980   3.14940050   0.00000000
    C   1.31592430   4.72035170   0.00000000
    H   3.33020000   0.48405130   0.00000000
    N   1.18901350  -0.96191330   0.00000000
    N  -1.20812720   0.46261450   0.00000000
    H  -0.83727420   3.12692530   0.00000000
    H   4.63695750   2.42821030   0.00000000
    H   3.93852400   3.79269020   0.87578170
    H   3.93852400   3.79269020  -0.87578170
    H   0.30811470   5.13222910   0.00000000
    H   1.83635550   5.11508320  -0.87633120
    H   1.83635550   5.11508320   0.87633120
    C   0.01927110  -1.61872070   0.00000000
    C  -1.22472620  -0.91016910   0.00000000
    C  -2.46663640   1.21191830   0.00000000
    C  -0.02667180  -3.07278590   0.00000000
    N  -1.33307200  -3.59153990   0.00000000
    N  -2.40749110  -1.49773850   0.00000000
    C  -2.51769960  -2.88390790   0.00000000
    O   0.93456160  -3.81714510   0.00000000
    O  -3.60456950  -3.42981280   0.00000000
    H  -2.51904630   1.84097220  -0.88829910
    H  -2.51904630   1.84097220   0.88829910
    H  -3.28430970   0.50329070   0.00000000
    H  -1.40836160  -4.59827360   0.00000000
31
  
    C   2.48994860   2.46465680   0.00000000
    C   2.42825360   1.07928580   0.00000000
    C   1.20905420   0.37976880   0.00000000
    C   0.00000000   1.15165000   0.00000000
    C   0.07223560   2.54536720   0.00000000
    C   1.29003720   3.21880740   0.00000000
    C   3.82503840   3.15200600   0.00000000
    C   1.31775140   4.72137060   0.00000000
    H   3.33214000   0.48654340   0.00000000
    N   1.17668800  -0.95466240   0.00000000
    N  -1.20869760   0.46259400   0.00000000
    H  -0.83575660   3.12884240   0.00000000
    H   4.63922000   2.43055640   0.00000000
    H   3.94146000   3.79484960   0.87593560
    H   3.94146000   3.79484960  -0.87593560
    H   0.30981360   5.13295380   0.00000000
    H   1.83806300   5.11627560  -0.87631460
    H   1.83806300   5.11627560   0.87631460
    C   0.01685280  -1.62102360   0.00000000
    C  -1.22861060  -0.90977880   0.00000000
    C  -2.46690520   1.21140640   0.00000000
    C  -0.02735240  -3.07572420   0.00000000
    N  -1.33196300  -3.59452320   0.00000000
    N  -2.40413180  -1.50499300   0.00000000
    C  -2.51919480  -2.88833720   0.00000000
    O   0.93720880  -3.81597380   0.00000000
    O  -3.60437500  -3.43637340   0.00000000
    H  -2.52073540   1.84045860  -0.88829180
    H  -2.52073540   1.84045860   0.88829180
    H  -3.28455160   0.50236860   0.00000000
    H  -1.40703180  -4.60129880   0.00000000
31
  
    C   2.49186000   2.46691700   0.00000000
    C   2.43044350   1.08203950   0.00000000
    C   1.20949650   0.38520600   0.00000000
    C   0.00000000   1.15448400   0.00000000
    C   0.07326900   2.54652550   0.00000000
    C   1.29261250   3.21969100   0.00000000
    C   3.82744700   3.15461150   0.00000000
    C   1.31957850   4.72238950   0.00000000
    H   3.33408000   0.48903550   0.00000000
    N   1.16436250  -0.94741150   0.00000000
    N  -1.20926800   0.46257350   0.00000000
    H  -0.83423900   3.13075950   0.00000000
    H   4.64148250   2.43290250   0.00000000
    H   3.94439600   3.79700900   0.87608950
    H   3.94439600   3.79700900  -0.87608950
    H   0.31151250   5.13367850   0.00000000
    H   1.83977050   5.11746800  -0.87629800
    H   1.83977050   5.11746800   0.87629800
    C   0.01443450  -1.62332650   0.00000000
    C  -1.23249500  -0.90938850   0.00000000
    C  -2.46717400   1.21089450   0.00000000
    C  -0.02803300  -3.07866250   0.00000000
    N  -1.33085400  -3.59750650   0.00000000
    N  -2.40077250  -1.51224750   0.00000000
    C  -2.52069000  -2.89276650   0.00000000
    O   0.93985600  -3.81480250   0.00000000
    O  -3.60418050  -3.44293400   0.00000000
    H  -2.52242450   1.83994500  -0.88828450
    H  -2.52242450   1.83994500   0.88828450
    H  -3.28479350   0.50144650   0.00000000
    H  -1.40570200  -4.60432400   0.00000000
31
  
    C   2.49377140   2.46917720   0.00000000
    C   2.43263340   1.08479320   0.00000000
    C   1.20993880   0.39064320   0.00000000
    C   0.00000000   1.15731800   0.00000000
    C   0.07430240   2.54768380   0.00000000
    C   1.29518780   3.22057460   0.00000000
    C   3.82985560   3.15721700   0.00000000
    C   1.32140560   4.72340840   0.00000000
    H   3.33602000   0.49152760   0.00000000
    N   1.15203700  -0.94016060   0.00000000
    N  -1.20983840   0.46255300   0.00000000
    H  -0.83272140   3.13267660   0.00000000
    H   4.64374500   2.43524860   0.00000000
    H   3.94733200   3.79916840   0.87624340
    H   3.94733200   3.79916840  -0.87624340
    H   0.31321140   5.13440320   0.00000000
    H   1.84147800   5.11866040  -0.87628140
    H   1.84147800   5.11866040   0.87628140
    C   0.01201620  -1.62562940   0.00000000
    C  -1.23637940  -0.90899820   0.00000000
    C  -2.46744280   1.21038260   0.00000000
    C  -0.02871360  -3.08160080   0.00000000
    N  -1.32974500  -3.60048980   0.00000000
    N  -2.39741320  -1.51950200   0.00000000
    C  -2.52218520  -2.89719580   0.00000000
    O   0.94250320  -3.81363120   0.00000000
    O  -3.60398600  -3.44949460   0.00000000
    H  -2.52411360   1.83943140  -0.88827720
    H  -2.52411360   1.83943140   0.88827720
    H  -3.28503540   0.50052440   0.00000000
    H  -1.40437220  -4.60734920   0.00000000
31
  
    C   2.49568280   2.47143740   0.00000000
    C   2.43482330   1.08754690   0.00000000
    C   1.21038110   0.39608040   0.00000000
    C   0.00000000   1.16015200   0.00000000
    C   0.07533580   2.54884210   0.00000000
    C   1.29776310   3.22145820   0.00000000
    C   3.83226420   3.15982250   0.00000000
    C   1.32323270   4.72442730   0.00000000
    H   3.33796000   0.49401970   0.00000000
    N   1.13971150  -0.93290970   0.00000000
    N  -1.21040880   0.46253250   0.00000000
    H  -0.83120380   3.13459370   0.00000000
    H   4.64600750   2.43759470   0.00000000
    H   3.95026800   3.80132780   0.87639730
    H   3.95026800   3.80132780  -0.87639730
    H   0.31491030   5.13512790   0.00000000
    H   1.84318550   5.11985280  -0.87626480
    H   1.84318550   5.11985280   0.87626480
    C   0.00959790  -1.62793230   0.00000000
    C  -1.24026380  -0.90860790   0.00000000
    C  -2.46771160   1.20987070   0.00000000
    C  -0.02939420  -3.08453910   0.00000000
    N  -1.32863600  -3.60347310   0.00000000
    N  -2.39405390  -1.52675650   0.00000000
    C  -2.52368040  -2.90162510   0.00000000
    O   0.94515040  -3.81245990   0.00000000
    O  -3.60379150  -3.45605520   0.00000000
    H  -2.52580270   1.83891780  -0.88826990
    H  -2.52580270   1.83891780   0.88826990
    H  -3.28527730   0.49960230   0.00000000
    H  -1.40304240  -4.61037440   0.00000000
31
  
    C   2.49759420   2.47369760   0.00000000
    C   2.43701320   1.09030060   0.00000000
    C   1.21082340   0.40151760   0.00000000
    C   0.00000000   1.16298600   0.00000000
    C   0.07636920   2.55000040   0.00000000
    C   1.30033840   3.22234180   0.00000000
    C   3.83467280   3.16242800   0.00000000
    C   1.32505980   4.72544620   0.00000000
    H   3.33990000   0.49651180   0.00000000
    N   1.12738600  -0.92565880   0.00000000
    N  -1.21097920   0.46251200   0.00000000
    H  -0.82968620   3.13651080   0.00000000
    H   4.64827000   2.43994080   0.00000000
    H   3.95320400   3.80348720   0.87655120
    H   3.95320400   3.80348720  -0.87655120
    H   0.31660920   5.13585260   0.00000000
    H   1.84489300   5.12104520  -0.87624820
    H   1.84489300   5.12104520   0.87624820
    C   0.00717960  -1.63023520   0.00000000
    C  -1.24414820  -0.90821760   0.00000000
    C  -2.46798040   1.20935880   0.00000000
    C  -0.03007480  -3.08747740   0.00000000
    N  -1.32752700  -3.60645640   0.00000000
    N  -2.39069460  -1.53401100   0.00000000
    C  -2.52517560  -2.90605440   0.00000000
    O   0.94779760  -3.81128860   0.00000000
    O  -3.60359700  -3.46261580   0.00000000
    H  -2.52749180   1.83840420  -0.88826260
    H  -2.52749180   1.83840420   0.88826260
    H  -3.28551920   0.49868020   0.00000000
    H  -1.40171260  -4.61339960   0.00000000
31
  
    C   2.49950560   2.47595780   0.00000000
    C   2.43920310   1.09305430   0.00000000
    C   1.21126570   0.40695480   0.00000000
    C   0.00000000   1.16582000   0.00000000
    C   0.07740260   2.55115870   0.00000000
    C   1.30291370   3.22322540   0.00000000
    C   3.83708140   3.16503350   0.00000000
    C   1.32688690   4.72646510   0.00000000
    H   3.34184000   0.49900390   0.00000000
    N   1.11506050  -0.91840790   0.00000000
    N  -1.21154960   0.46249150   0.00000000
    H  -0.82816860   3.13842790   0.00000000
    H   4.65053250   2.44228690   0.00000000
    H   3.95614000   3.80564660   0.87670510
    H   3.95614000   3.80564660  -0.87670510
    H   0.31830810   5.13657730   0.00000000
    H   1.84660050   5.12223760  -0.87623160
    H   1.84660050   5.12223760   0.87623160
    C   0.00476130  -1.63253810   0.00000000
    C  -1.24803260  -0.90782730   0.00000000
    C  -2.46824920   1.20884690   0.00000000
    C  -0.03075540  -3.09041570   0.00000000
    N  -1.32641800  -3.60943970   0.00000000
    N  -2.38733530  -1.54126550   0.00000000
    C  -2.52667080  -2.91048370   0.00000000
    O   0.95044480  -3.81011730   0.00000000
    O  -3.60340250  -3.46917640   0.00000000
    H  -2.52918090   1.83789060  -0.88825530
    H  -2.52918090   1.83789060   0.88825530
    H  -3.28576110   0.49775810   0.00000000
    H  -1.40038280  -4.61642480   0.00000000
31
  
    C   2.50141700   2.47821800   0.00000000
    C   2.44139300   1.09580800   0.00000000
    C   1.21170800   0.41239200   0.00000000
    C   0.00000000   1.16865400   0.00000000
    C   0.07843600   2.55231700   0.00000000
    C   1.30548900   3.22410900   0.00000000
    C   3.83949000   3.16763900   0.00000000
    C   1.32871400   4.72748400   0.00000000
    H   3.34378000   0.50149600   0.00000000
    N   1.10273500  -0.91115700   0.00000000
    N  -1.21212000   0.46247100   0.00000000
    H  -0.82665100   3.14034500   0.00000000
    H   4.65279500   2.44463300   0.00000000
    H   3.95907600   3.80780600   0.87685900
    H   3.95907600   3.80780600  -0.87685900
    H   0.32000700   5.13730200   0.00000000
    H   1.84830800   5.12343000  -0.87621500
    H   1.84830800   5.12343000   0.87621500
    C   0.00234300  -1.63484100   0.00000000
    C  -1.25191700  -0.90743700   0.00000000
    C  -2.46851800   1.20833500   0.00000000
    C  -0.03143600  -3.09335400   0.00000000
    N  -1.32530900  -3.61242300   0.00000000
    N  -2.38397600  -1.54852000   0.00000000
    C  -2.52816600  -2.91491300   0.00000000
    O   0.95309200  -3.80894600   0.00000000
    O  -3.60320800  -3.47573700   0.00000000
    H  -2.53087000   1.83737700  -0.88824800
    H  -2.53087000   1.83737700   0.88824800
    H  -3.28600300   0.49683600   0.00000000
    H  -1.39905300  -4.61945000   0.00000000
31
  
    C   2.50332840   2.48047820   0.00000000
    C   2.44358290   1.09856170   0.00000000
    C   1.21215030   0.41782920   0.00000000
    C   0.00000000   1.17148800   0.00000000
    C   0.07946940   2.55347530   0.00000000
    C   1.30806430   3.22499260   0.00000000
    C   3.84189860   3.17024450   0.00000000
    C   1.33054110   4.72850290   0.00000000
    H   3.34572000   0.50398810   0.00000000
    N   1.09040950  -0.90390610   0.00000000
    N  -1.21269040   0.46245050   0.00000000
    H  -0.82513340   3.14226210   0.00000000
    H   4.65505750   2.44697910   0.00000000
    H   3.96201200   3.80996540   0.87701290
    H   3.96201200   3.80996540  -0.87701290
    H   0.32170590   5.13802670   0.00000000
    H   1.85001550   5.12462240  -0.87619840
    H   1.85001550   5.12462240   0.87619840
    C  -0.00007530  -1.63714390   0.00000000
    C  -1.25580140  -0.90704670   0.00000000
    C  -2.46878680   1.20782310   0.00000000
    C  -0.03211660  -3.09629230   0.00000000
    N  -1.32420000  -3.61540630   0.00000000
    N  -2.38061670  -1.55577450   0.00000000
    C  -2.52966120  -2.91934230   0.00000000
    O   0.95573920  -3.80777470   0.00000000
    O  -3.60301350  -3.48229760   0.00000000
    H  -2.53255910   1.83686340  -0.88824070
    H  -2.53255910   1.83686340   0.88824070
    H  -3.28624490   0.49591390   0.00000000
    H  -1.39772320  -4.62247520   0.00000000
31
  
    C   2.50523980   2.48273840   0.00000000
    C   2.44577280   1.10131540   0.00000000
    C   1.21259260   0.42326640   0.00000000
    C   0.00000000   1.17432200   0.00000000
    C   0.08050280   2.55463360   0.00000000
    C   1.31063960   3.22587620   0.00000000
    C   3.84430720   3.17285000   0.00000000
    C   1.33236820   4.72952180   0.00000000
    H   3.34766000   0.50648020   0.00000000
    N   1.07808400  -0.89665520   0.00000000
    N  -1.21326080   0.46243000   0.00000000
    H  -0.82361580   3.14417920   0.00000000
    H   4.65732000   2.44932520   0.00000000
    H   3.96494800   3.81212480   0.87716680
    H   3.96494800   3.81212480  -0.87716680
    H   0.32340480   5.13875140   0.00000000
    H   1.85172300   5.12581480  -0.87618180
    H   1.85172300   5.12581480   0.87618180
    C  -0.00249360  -1.63944680   0.00000000
    C  -1.25968580  -0.90665640   0.00000000
    C  -2.46905560   1.20731120   0.00000000
    C  -0.03279720  -3.09923060   0.00000000
    N  -1.32309100  -3.61838960   0.00000000
    N  -2.37725740  -1.56302900   0.00000000
    C  -2.53115640  -2.92377160   0.00000000
    O   0.95838640  -3.80660340   0.00000000
    O  -3.60281900  -3.48885820   0.00000000
    H  -2.53424820   1.83634980  -0.88823340
    H  -2.53424820   1.83634980   0.88823340
    H  -3.28648680   0.49499180   0.00000000
    H  -1.39639340  -4.62550040   0.00000000
31
  
    C   2.50715120   2.48499860   0.00000000
    C   2.44796270   1.10406910   0.00000000
    C   1.21303490   0.42870360   0.00000000
    C   0.00000000   1.17715600   0.00000000
    C   0.08153620   2.55579190   0.00000000
    C   1.31321490   3.22675980   0.00000000
    C   3.84671580   3.17545550   0.00000000
    C   1.33419530   4.73054070   0.00000000
    H   3.34960000   0.50897230   0.00000000
    N   1.06575850  -0.88940430   0.00000000
    N  -1.21383120   0.46240950   0.00000000
    H  -0.82209820   3.14609630   0.00000000
    H   4.65958250   2.45167130   0.00000000
    H   3.96788400   3.81428420   0.87732070
    H   3.96788400   3.81428420  -0.87732070
    H   0.32510370   5.13947610   0.00000000
    H   1.85343050   5.12700720  -0.87616520
    H   1.85343050   5.12700720   0.87616520
    C  -0.00491190  -1.64174970   0.00000000
    C  -1.26357020  -0.90626610   0.00000000
    C  -2.46932440   1.20679930   0.00000000
    C  -0.03347780  -3.10216890   0.00000000
    N  -1.32198200  -3.62137290   0.00000000
    N  -2.37389810  -1.57028350   0.00000000
    C  -2.53265160  -2.92820090   0.00000000
    O   0.96103360  -3.80543210   0.00000000
    O  -3.60262450  -3.49541880   0.00000000
    H  -2.53593730   1.83583620  -0.88822610
    H  -2.53593730   1.83583620   0.88822610
    H  -3.28672870   0.49406970   0.00000000
    H  -1.39506360  -4.62852560   0.00000000
31
  
    C   2.50906260   2.48725880   0.00000000
    C   2.45015260   1.10682280   0.00000000
    C   1.21347720   0.43414080   0.00000000
    C   0.00000000   1.17999000   0.00000000
    C   0.08256960   2.55695020   0.00000000
    C   1.31579020   3.22764340   0.00000000
    C   3.84912440   3.17806100   0.00000000
    C   1.33602240   4.73155960   0.00000000
    H   3.35154000   0.51146440   0.00000000
    N   1.05343300  -0.88215340   0.00000000
    N  -1.21440160   0.46238900   0.00000000
    H  -0.82058060   3.14801340   0.00000000
    H   4.66184500   2.45401740   0.00000000
    H   3.97082000   3.81644360   0.87747460
    H   3.97082000   3.81644360  -0.87747460
    H   0.32680260   5.14020080   0.00000000
    H   1.85513800   5.12819960  -0.87614860
    H   1.85513800   5.12819960   0.87614860
    C  -0.00733020  -1.64405260   0.00000000
    C  -1.26745460  -0.90587580   0.00000000
    C  -2.46959320   1.20628740   0.00000000
    C  -0.03415840  -3.10510720   0.00000000
    N  -1.32087300  -3.62435620   0.00000000
    N  -2.37053880  -1.57753800   0.00000000
    C  -2.53414680  -2.93263020   0.00000000
    O   0.96368080  -3.80426080   0.00000000
    O  -3.60243000  -3.50197940   0.00000000
    H  -2.53762640   1.83532260  -0.88821880
    H  -2.53762640   1.83532260   0.88821880
    H  -3.28697060   0.49314760   0.00000000
    H  -1.39373380  -4.63155080   0.00000000
31
  
    C   2.51097400   2.48951900   0.00000000
    C   2.45234250   1.10957650   0.00000000
    C   1.21391950   0.43957800   0.00000000
    C   0.00000000   1.18282400   0.00000000
    C   0.08360300   2.55810850   0.00000000
    C   1.31836550   3.22852700   0.00000000
    C   3.85153300   3.18066650   0.00000000
    C   1.33784950   4.73257850   0.00000000
    H   3.35348000   0.51395650   0.00000000
    N   1.04110750  -0.87490250   0.00000000
    N  -1.21497200   0.46236850   0.00000000
    H  -0.81906300   3.14993050   0.00000000
    H   4.66410750   2.45636350   0.00000000
    H   3.97375600   3.81860300   0.87762850
    H   3.97375600   3.81860300  -0.87762850
    H   0.32850150   5.14092550   0.00000000
    H   1.85684550   5.12939200  -0.87613200
    H   1.85684550   5.12939200   0.87613200
    C  -0.00974850  -1.64635550   0.00000000
    C  -1.27133900  -0.90548550   0.00000000
    C  -2.46986200   1.20577550   0.00000000
    C  -0.03483900  -3.10804550   0.00000000
    N  -1.31976400  -3.62733950   0.00000000
    N  -2.36717950  -1.58479250   0.00000000
    C  -2.53564200  -2.93705950   0.00000000
    O   0.96632800  -3.80308950   0.00000000
    O  -3.60223550  -3.50854000   0.00000000
    H  -2.53931550   1.83480900  -0.88821150
    H  -2.53931550   1.83480900   0.88821150
    H  -3.28721250   0.49222550   0.00000000
    H  -1.39240400  -4.63457600   0.00000000
