# Supplementary material for: Electronic Structure Methods for Simulating Flavin’s Spectroscopy and Photophysics: Comparison of Multi-reference, TD-DFT, and Single-Reference Wave Function Methods
Source: J Phys Chem B. 2024 Jul 29;128(31):7545–57. doi: 10.1021/acs.jpcb.4c03748 (PMC11317985; doi:10.1021/acs.jpcb.4c03748)
Supplement: Supplementary file 1 — jp4c03748_si_001.zip [file jp4c03748_si_001.zip › SupportingZIP/s1-s2 path/018.xyz]

31
  
    C   2.50715120   2.48499860   0.00000000
    C   2.44796270   1.10406910   0.00000000
    C   1.21303490   0.42870360   0.00000000
    C   0.00000000   1.17715600   0.00000000
    C   0.08153620   2.55579190   0.00000000
    C   1.31321490   3.22675980   0.00000000
    C   3.84671580   3.17545550   0.00000000
    C   1.33419530   4.73054070   0.00000000
    H   3.34960000   0.50897230   0.00000000
    N   1.06575850  -0.88940430   0.00000000
    N  -1.21383120   0.46240950   0.00000000
    H  -0.82209820   3.14609630   0.00000000
    H   4.65958250   2.45167130   0.00000000
    H   3.96788400   3.81428420   0.87732070
    H   3.96788400   3.81428420  -0.87732070
    H   0.32510370   5.13947610   0.00000000
    H   1.85343050   5.12700720  -0.87616520
    H   1.85343050   5.12700720   0.87616520
    C  -0.00491190  -1.64174970   0.00000000
    C  -1.26357020  -0.90626610   0.00000000
    C  -2.46932440   1.20679930   0.00000000
    C  -0.03347780  -3.10216890   0.00000000
    N  -1.32198200  -3.62137290   0.00000000
    N  -2.37389810  -1.57028350   0.00000000
    C  -2.53265160  -2.92820090   0.00000000
    O   0.96103360  -3.80543210   0.00000000
    O  -3.60262450  -3.49541880   0.00000000
    H  -2.53593730   1.83583620  -0.88822610
    H  -2.53593730   1.83583620   0.88822610
    H  -3.28672870   0.49406970   0.00000000
    H  -1.39506360  -4.62852560   0.00000000
