# Supplementary material for: Electronic Structure Methods for Simulating Flavin’s Spectroscopy and Photophysics: Comparison of Multi-reference, TD-DFT, and Single-Reference Wave Function Methods
Source: J Phys Chem B. 2024 Jul 29;128(31):7545–57. doi: 10.1021/acs.jpcb.4c03748 (PMC11317985; doi:10.1021/acs.jpcb.4c03748)
Supplement: Supplementary file 1 — jp4c03748_si_001.zip [file jp4c03748_si_001.zip › SupportingZIP/s1-s2 path/019.xyz]

31
  
    C   2.50906260   2.48725880   0.00000000
    C   2.45015260   1.10682280   0.00000000
    C   1.21347720   0.43414080   0.00000000
    C   0.00000000   1.17999000   0.00000000
    C   0.08256960   2.55695020   0.00000000
    C   1.31579020   3.22764340   0.00000000
    C   3.84912440   3.17806100   0.00000000
    C   1.33602240   4.73155960   0.00000000
    H   3.35154000   0.51146440   0.00000000
    N   1.05343300  -0.88215340   0.00000000
    N  -1.21440160   0.46238900   0.00000000
    H  -0.82058060   3.14801340   0.00000000
    H   4.66184500   2.45401740   0.00000000
    H   3.97082000   3.81644360   0.87747460
    H   3.97082000   3.81644360  -0.87747460
    H   0.32680260   5.14020080   0.00000000
    H   1.85513800   5.12819960  -0.87614860
    H   1.85513800   5.12819960   0.87614860
    C  -0.00733020  -1.64405260   0.00000000
    C  -1.26745460  -0.90587580   0.00000000
    C  -2.46959320   1.20628740   0.00000000
    C  -0.03415840  -3.10510720   0.00000000
    N  -1.32087300  -3.62435620   0.00000000
    N  -2.37053880  -1.57753800   0.00000000
    C  -2.53414680  -2.93263020   0.00000000
    O   0.96368080  -3.80426080   0.00000000
    O  -3.60243000  -3.50197940   0.00000000
    H  -2.53762640   1.83532260  -0.88821880
    H  -2.53762640   1.83532260   0.88821880
    H  -3.28697060   0.49314760   0.00000000
    H  -1.39373380  -4.63155080   0.00000000
