# Supplementary material for: Electronic Structure Methods for Simulating Flavin’s Spectroscopy and Photophysics: Comparison of Multi-reference, TD-DFT, and Single-Reference Wave Function Methods
Source: J Phys Chem B. 2024 Jul 29;128(31):7545–57. doi: 10.1021/acs.jpcb.4c03748 (PMC11317985; doi:10.1021/acs.jpcb.4c03748)
Supplement: Supplementary file 1 — jp4c03748_si_001.zip [file jp4c03748_si_001.zip › SupportingZIP/s1-s2 path/009.xyz]

31
  
    C   2.48994860   2.46465680   0.00000000
    C   2.42825360   1.07928580   0.00000000
    C   1.20905420   0.37976880   0.00000000
    C   0.00000000   1.15165000   0.00000000
    C   0.07223560   2.54536720   0.00000000
    C   1.29003720   3.21880740   0.00000000
    C   3.82503840   3.15200600   0.00000000
    C   1.31775140   4.72137060   0.00000000
    H   3.33214000   0.48654340   0.00000000
    N   1.17668800  -0.95466240   0.00000000
    N  -1.20869760   0.46259400   0.00000000
    H  -0.83575660   3.12884240   0.00000000
    H   4.63922000   2.43055640   0.00000000
    H   3.94146000   3.79484960   0.87593560
    H   3.94146000   3.79484960  -0.87593560
    H   0.30981360   5.13295380   0.00000000
    H   1.83806300   5.11627560  -0.87631460
    H   1.83806300   5.11627560   0.87631460
    C   0.01685280  -1.62102360   0.00000000
    C  -1.22861060  -0.90977880   0.00000000
    C  -2.46690520   1.21140640   0.00000000
    C  -0.02735240  -3.07572420   0.00000000
    N  -1.33196300  -3.59452320   0.00000000
    N  -2.40413180  -1.50499300   0.00000000
    C  -2.51919480  -2.88833720   0.00000000
    O   0.93720880  -3.81597380   0.00000000
    O  -3.60437500  -3.43637340   0.00000000
    H  -2.52073540   1.84045860  -0.88829180
    H  -2.52073540   1.84045860   0.88829180
    H  -3.28455160   0.50236860   0.00000000
    H  -1.40703180  -4.60129880   0.00000000
