# Supplementary material for: Electronic Structure Methods for Simulating Flavin’s Spectroscopy and Photophysics: Comparison of Multi-reference, TD-DFT, and Single-Reference Wave Function Methods
Source: J Phys Chem B. 2024 Jul 29;128(31):7545–57. doi: 10.1021/acs.jpcb.4c03748 (PMC11317985; doi:10.1021/acs.jpcb.4c03748)
Supplement: Supplementary file 1 — jp4c03748_si_001.zip [file jp4c03748_si_001.zip › SupportingZIP/s1-s2 path/008.xyz]

31
  
    C   2.48803720   2.46239660   0.00000000
    C   2.42606370   1.07653210   0.00000000
    C   1.20861190   0.37433160   0.00000000
    C   0.00000000   1.14881600   0.00000000
    C   0.07120220   2.54420890   0.00000000
    C   1.28746190   3.21792380   0.00000000
    C   3.82262980   3.14940050   0.00000000
    C   1.31592430   4.72035170   0.00000000
    H   3.33020000   0.48405130   0.00000000
    N   1.18901350  -0.96191330   0.00000000
    N  -1.20812720   0.46261450   0.00000000
    H  -0.83727420   3.12692530   0.00000000
    H   4.63695750   2.42821030   0.00000000
    H   3.93852400   3.79269020   0.87578170
    H   3.93852400   3.79269020  -0.87578170
    H   0.30811470   5.13222910   0.00000000
    H   1.83635550   5.11508320  -0.87633120
    H   1.83635550   5.11508320   0.87633120
    C   0.01927110  -1.61872070   0.00000000
    C  -1.22472620  -0.91016910   0.00000000
    C  -2.46663640   1.21191830   0.00000000
    C  -0.02667180  -3.07278590   0.00000000
    N  -1.33307200  -3.59153990   0.00000000
    N  -2.40749110  -1.49773850   0.00000000
    C  -2.51769960  -2.88390790   0.00000000
    O   0.93456160  -3.81714510   0.00000000
    O  -3.60456950  -3.42981280   0.00000000
    H  -2.51904630   1.84097220  -0.88829910
    H  -2.51904630   1.84097220   0.88829910
    H  -3.28430970   0.50329070   0.00000000
    H  -1.40836160  -4.59827360   0.00000000
