# Supplementary material for: Electronic Structure Methods for Simulating Flavin’s Spectroscopy and Photophysics: Comparison of Multi-reference, TD-DFT, and Single-Reference Wave Function Methods
Source: J Phys Chem B. 2024 Jul 29;128(31):7545–57. doi: 10.1021/acs.jpcb.4c03748 (PMC11317985; doi:10.1021/acs.jpcb.4c03748)
Supplement: Supplementary file 1 — jp4c03748_si_001.zip [file jp4c03748_si_001.zip › SupportingZIP/s1-s2 path/020.xyz]

31
  
    C   2.51097400   2.48951900   0.00000000
    C   2.45234250   1.10957650   0.00000000
    C   1.21391950   0.43957800   0.00000000
    C   0.00000000   1.18282400   0.00000000
    C   0.08360300   2.55810850   0.00000000
    C   1.31836550   3.22852700   0.00000000
    C   3.85153300   3.18066650   0.00000000
    C   1.33784950   4.73257850   0.00000000
    H   3.35348000   0.51395650   0.00000000
    N   1.04110750  -0.87490250   0.00000000
    N  -1.21497200   0.46236850   0.00000000
    H  -0.81906300   3.14993050   0.00000000
    H   4.66410750   2.45636350   0.00000000
    H   3.97375600   3.81860300   0.87762850
    H   3.97375600   3.81860300  -0.87762850
    H   0.32850150   5.14092550   0.00000000
    H   1.85684550   5.12939200  -0.87613200
    H   1.85684550   5.12939200   0.87613200
    C  -0.00974850  -1.64635550   0.00000000
    C  -1.27133900  -0.90548550   0.00000000
    C  -2.46986200   1.20577550   0.00000000
    C  -0.03483900  -3.10804550   0.00000000
    N  -1.31976400  -3.62733950   0.00000000
    N  -2.36717950  -1.58479250   0.00000000
    C  -2.53564200  -2.93705950   0.00000000
    O   0.96632800  -3.80308950   0.00000000
    O  -3.60223550  -3.50854000   0.00000000
    H  -2.53931550   1.83480900  -0.88821150
    H  -2.53931550   1.83480900   0.88821150
    H  -3.28721250   0.49222550   0.00000000
    H  -1.39240400  -4.63457600   0.00000000
