# Supplementary material for: Electronic Structure Methods for Simulating Flavin’s Spectroscopy and Photophysics: Comparison of Multi-reference, TD-DFT, and Single-Reference Wave Function Methods
Source: J Phys Chem B. 2024 Jul 29;128(31):7545–57. doi: 10.1021/acs.jpcb.4c03748 (PMC11317985; doi:10.1021/acs.jpcb.4c03748)
Supplement: Supplementary file 1 — jp4c03748_si_001.zip [file jp4c03748_si_001.zip › SupportingZIP/MP2ccpVTZ_optimized/Fldot-.xyz]

31
XYZ coordinates extracted from Gaussian optimization output
C    3.370906    0.815364    0.000010
C    2.173430    1.466365    0.000047
C    0.946166    0.817802    0.000070
C    0.975313   -0.584624    0.000046
C    2.183644   -1.242475    0.000005
C    3.381110   -0.564016   -0.000013
C    4.659718    1.592119   -0.000008
C    4.676044   -1.326945   -0.000057
H    2.133704    2.548879    0.000064
N   -0.197875    1.544174    0.000100
N   -0.225894   -1.259873    0.000040
H    2.204071   -2.322773   -0.000017
H    4.459581    2.661950    0.000013
H    5.268744    1.362636   -0.877115
H    5.268785    1.362609    0.877062
H    4.490437   -2.400021   -0.000070
H    5.285191   -1.092783    0.876437
H    5.285148   -1.092754   -0.876573
C   -1.337917    0.848382    0.000141
C   -1.431971   -0.573080    0.000088
C   -0.223828   -2.707072   -0.000004
C   -2.606463    1.573815    0.000025
N   -3.709663    0.728193    0.000053
N   -2.531962   -1.311572    0.000115
C   -3.737061   -0.668725    0.000494
O   -2.753069    2.792168   -0.000260
O   -4.825311   -1.243285   -0.000577
H    0.292057   -3.080005    0.886593
H    0.292030   -3.079951   -0.886639
H   -1.258727   -3.028887    0.000002
H   -4.610782    1.182124   -0.000266
