# Supplementary material for: Electronic Structure Methods for Simulating Flavin’s Spectroscopy and Photophysics: Comparison of Multi-reference, TD-DFT, and Single-Reference Wave Function Methods
Source: J Phys Chem B. 2024 Jul 29;128(31):7545–57. doi: 10.1021/acs.jpcb.4c03748 (PMC11317985; doi:10.1021/acs.jpcb.4c03748)
Supplement: Supplementary file 1 — jp4c03748_si_001.zip [file jp4c03748_si_001.zip › SupportingZIP/MP2ccpVTZ_optimized/FlH-.xyz]

32
XYZ coordinates extracted from Gaussian optimization output
C   -3.362298    0.797043    0.131987
C   -2.165439    1.474122   -0.126906
C   -0.964385    0.805400   -0.351307
C   -0.941872   -0.608755   -0.286391
C   -2.133884   -1.278004    0.003378
C   -3.345033   -0.598708    0.197393
C   -4.637093    1.564692    0.342996
C   -4.602598   -1.371822    0.480896
H   -2.164690    2.558196   -0.175216
N    0.210034    1.455568   -0.700850
N    0.258092   -1.279343   -0.544635
H   -2.132320   -2.356777    0.072276
H   -4.460293    2.635752    0.255512
H   -5.064056    1.375828    1.330639
H   -5.400048    1.290629   -0.389366
H   -4.398736   -2.441408    0.505491
H   -5.367587   -1.195298   -0.279158
H   -5.041311   -1.093362    1.441931
C    1.398075    0.789012   -0.299198
C    1.458358   -0.585078   -0.241471
C    0.269355   -2.719531   -0.442308
C    2.538961    1.547502    0.039650
N    3.629461    0.744283    0.339481
N    2.527781   -1.323381    0.063015
C    3.683616   -0.659387    0.346568
O    2.600759    2.793555    0.070203
O    4.760211   -1.203954    0.617110
H   -0.445842   -3.139097   -1.150766
H    0.011217   -3.066933    0.565459
H    1.274850   -3.055919   -0.668080
H    4.489605    1.216132    0.572802
H    0.259307    2.436628   -0.450846
