# Supplementary material for: Electronic Structure Methods for Simulating Flavin’s Spectroscopy and Photophysics: Comparison of Multi-reference, TD-DFT, and Single-Reference Wave Function Methods
Source: J Phys Chem B. 2024 Jul 29;128(31):7545–57. doi: 10.1021/acs.jpcb.4c03748 (PMC11317985; doi:10.1021/acs.jpcb.4c03748)
Supplement: Supplementary file 1 — jp4c03748_si_001.zip [file jp4c03748_si_001.zip › SupportingZIP/MP2ccpVTZ_optimized/Fl.xyz]

31
XYZ coordinates extracted from Gaussian optimization output
C    3.376425    0.845860   -0.000007
C    2.159327    1.501783   -0.000005
C    0.944664    0.796844   -0.000000
C    0.964861   -0.616563    0.000009
C    2.199568   -1.281319    0.000004
C    3.392289   -0.571578   -0.000001
C    4.661999    1.619018   -0.000015
C    4.699055   -1.308457   -0.000000
H    2.100047    2.582421   -0.000011
N   -0.222121    1.508067   -0.000008
N   -0.236947   -1.292454    0.000024
H    2.237923   -2.360633    0.000010
H    4.467317    2.688563   -0.000019
H    5.264174    1.381500   -0.877532
H    5.264180    1.381507    0.877500
H    4.541372   -2.384608    0.000005
H    5.294961   -1.051561    0.876660
H    5.294956   -1.051569   -0.876666
C   -1.334072    0.827462   -0.000019
C   -1.435478   -0.622710    0.000012
C   -0.243258   -2.752544    0.000022
C   -2.619894    1.594470    0.000189
N   -3.717499    0.769839   -0.000037
N   -2.545343   -1.314153   -0.000060
C   -3.749938   -0.639734   -0.000317
O   -2.689828    2.806897    0.000059
O   -4.826864   -1.201016    0.000108
H    0.265149   -3.117665    0.890012
H    0.265146   -3.117665   -0.889969
H   -1.278468   -3.071787    0.000025
H   -4.623152    1.220171   -0.000007
