# Supplementary material for: Electronic Structure Methods for Simulating Flavin’s Spectroscopy and Photophysics: Comparison of Multi-reference, TD-DFT, and Single-Reference Wave Function Methods
Source: J Phys Chem B. 2024 Jul 29;128(31):7545–57. doi: 10.1021/acs.jpcb.4c03748 (PMC11317985; doi:10.1021/acs.jpcb.4c03748)
Supplement: Supplementary file 1 — jp4c03748_si_001.zip [file jp4c03748_si_001.zip › SupportingZIP/MP2ccpVTZ_optimized/FlH2.xyz]

33
XYZ coordinates extracted from Gaussian optimization output
C   -3.361376    0.796231    0.160105
C   -2.180701    1.473960   -0.156180
C   -0.994073    0.798218   -0.412927
C   -0.976751   -0.603938   -0.330761
C   -2.139873   -1.282846    0.019993
C   -3.340255   -0.601047    0.251958
C   -4.629809    1.561871    0.403835
C   -4.584477   -1.366629    0.599792
H   -2.186308    2.555962   -0.222320
N    0.189216    1.450024   -0.800211
N    0.243313   -1.272549   -0.623083
H   -2.131725   -2.360033    0.111913
H   -4.465230    2.631429    0.292358
H   -5.015242    1.382527    1.408559
H   -5.412507    1.266132   -0.296283
H   -4.384863   -2.435596    0.639698
H   -5.373180   -1.199168   -0.135306
H   -4.981436   -1.061727    1.569109
C    1.355533    0.802682   -0.350574
C    1.377942   -0.554589   -0.290206
C    0.266593   -2.717677   -0.632589
C    2.501997    1.571608    0.024974
N    3.618244    0.794097    0.363542
N    2.523276   -1.216188    0.093077
C    3.700817   -0.576983    0.446622
O    2.548657    2.797410    0.038905
O    4.695298   -1.185776    0.797512
H   -0.566340   -3.072886   -1.233627
H    0.186863   -3.158810    0.367283
H    1.181045   -3.059977   -1.111725
H    4.453177    1.299090    0.625133
H    0.222530    2.439115   -0.581355
H    2.529835   -2.211982    0.237701
