# Supplementary material for: Electronic Structure Methods for Simulating Flavin’s Spectroscopy and Photophysics: Comparison of Multi-reference, TD-DFT, and Single-Reference Wave Function Methods
Source: J Phys Chem B. 2024 Jul 29;128(31):7545–57. doi: 10.1021/acs.jpcb.4c03748 (PMC11317985; doi:10.1021/acs.jpcb.4c03748)
Supplement: Supplementary file 1 — jp4c03748_si_001.zip [file jp4c03748_si_001.zip › SupportingZIP/MP2ccpVTZ_optimized/FlHdot.xyz]

32
XYZ coordinates extracted from Gaussian optimization output
C    3.372948    0.801593    0.000009
C    2.193906    1.452974   -0.000023
C    0.991217    0.789882   -0.000050
C    0.967215   -0.582774   -0.000037
C    2.180459   -1.243198   -0.000002
C    3.359368   -0.583725    0.000021
C    4.670766    1.555960    0.000033
C    4.650189   -1.350117    0.000060
H    2.178051    2.536590   -0.000030
N   -0.208670    1.471280   -0.000073
N   -0.225636   -1.275834   -0.000037
H    2.192335   -2.321922    0.000011
H    4.493807    2.628396    0.000020
H    5.269186    1.308466   -0.877041
H    5.269144    1.308481    0.877141
H    4.467486   -2.421409    0.000065
H    5.249031   -1.102949    0.876787
H    5.249074   -1.102964   -0.876642
C   -1.389534    0.783357   -0.000112
C   -1.441248   -0.617972   -0.000092
C   -0.218235   -2.734108   -0.000011
C   -2.613386    1.550833   -0.000012
N   -3.720304    0.750910   -0.000094
N   -2.551400   -1.333221   -0.000160
C   -3.750608   -0.670073   -0.000615
O   -2.622299    2.782430    0.000267
O   -4.839348   -1.216593    0.000622
H    0.291175   -3.098229    0.890418
H    0.291214   -3.098260   -0.890406
H   -1.253875   -3.052856   -0.000028
H   -4.625061    1.201173    0.000199
H   -0.274660    2.481053   -0.000064
