# Supplementary material for: Electronic Structure Methods for Simulating Flavin’s Spectroscopy and Photophysics: Comparison of Multi-reference, TD-DFT, and Single-Reference Wave Function Methods
Source: J Phys Chem B. 2024 Jul 29;128(31):7545–57. doi: 10.1021/acs.jpcb.4c03748 (PMC11317985; doi:10.1021/acs.jpcb.4c03748)
Supplement: Supplementary file 1 — jp4c03748_si_001.zip [file jp4c03748_si_001.zip › SupportingZIP/s0-s1 path/011.xyz]

31
  
    C   2.50895140   2.42520840   0.00000000
    C   2.42223200   1.04368220   0.00000000
    C   1.19456740   0.36292200   0.00000000
    C   0.00000000   1.14570040   0.00000000
    C   0.08972160   2.54356120   0.00000000
    C   1.31422920   3.19395460   0.00000000
    C   3.85205000   3.09589760   0.00000000
    C   1.36574460   4.69557900   0.00000000
    H   3.31385200   0.43261620   0.00000000
    N   1.18702080  -0.98758960   0.00000000
    N  -1.21347440   0.48147760   0.00000000
    H  -0.80922420   3.14007160   0.00000000
    H   4.65585720   2.36321560   0.00000000
    H   3.97792720   3.73675280   0.87599440
    H   3.97792720   3.73675280  -0.87599440
    H   0.36548680   5.12432340   0.00000000
    H   1.89414660   5.07885120  -0.87613820
    H   1.89414660   5.07885120   0.87613820
    C   0.00568080  -1.59653960   0.00000000
    C  -1.24838100  -0.89383880   0.00000000
    C  -2.46455040   1.24491400   0.00000000
    C  -0.04629680  -3.06666500   0.00000000
    N  -1.34861420  -3.57094080   0.00000000
    N  -2.43877100  -1.46038740   0.00000000
    C  -2.53474640  -2.84710360   0.00000000
    O   0.91428760  -3.80736580   0.00000000
    O  -3.61211180  -3.40836940   0.00000000
    H  -2.51035620   1.87361820  -0.88858340
    H  -2.51035620   1.87361820   0.88858340
    H  -3.28716200   0.54236580   0.00000000
    H  -1.43799300  -4.57670880   0.00000000
