# Supplementary material for: Electronic Structure Methods for Simulating Flavin’s Spectroscopy and Photophysics: Comparison of Multi-reference, TD-DFT, and Single-Reference Wave Function Methods
Source: J Phys Chem B. 2024 Jul 29;128(31):7545–57. doi: 10.1021/acs.jpcb.4c03748 (PMC11317985; doi:10.1021/acs.jpcb.4c03748)
Supplement: Supplementary file 1 — jp4c03748_si_001.zip [file jp4c03748_si_001.zip › SupportingZIP/s0-s1 path/005.xyz]

31
  
    C   2.54892400   2.37959700   0.00000000
    C   2.42633900   1.00679900   0.00000000
    C   1.17549100   0.37027500   0.00000000
    C   0.00000000   1.15378000   0.00000000
    C   0.12215100   2.54780200   0.00000000
    C   1.36596900   3.16197700   0.00000000
    C   3.90701900   3.02736800   0.00000000
    C   1.44869700   4.66300500   0.00000000
    H   3.29806000   0.36667800   0.00000000
    N   1.12856700  -0.99347500   0.00000000
    N  -1.22406200   0.50968000   0.00000000
    H  -0.76032000   3.16841800   0.00000000
    H   4.69438800   2.27628100   0.00000000
    H   4.05024400   3.66256400   0.87700600
    H   4.05024400   3.66256400  -0.87700600
    H   0.45919000   5.11572600   0.00000000
    H   1.98851700   5.02986900  -0.87577400
    H   1.98851700   5.02986900   0.87577400
    C  -0.02558700  -1.57363100   0.00000000
    C  -1.30134300  -0.86758700   0.00000000
    C  -2.46263100   1.29210400   0.00000000
    C  -0.07879700  -3.07070600   0.00000000
    N  -1.36693700  -3.55346700   0.00000000
    N  -2.47057400  -1.43700600   0.00000000
    C  -2.56704500  -2.81182900   0.00000000
    O   0.89578900  -3.78742600   0.00000000
    O  -3.62255000  -3.40572700   0.00000000
    H  -2.50492200   1.92027600  -0.88897700
    H  -2.50492200   1.92027600   0.88897700
    H  -3.29252900   0.59682900   0.00000000
    H  -1.47645600  -4.55797500   0.00000000
