# Supplementary material for: Electronic Structure Methods for Simulating Flavin’s Spectroscopy and Photophysics: Comparison of Multi-reference, TD-DFT, and Single-Reference Wave Function Methods
Source: J Phys Chem B. 2024 Jul 29;128(31):7545–57. doi: 10.1021/acs.jpcb.4c03748 (PMC11317985; doi:10.1021/acs.jpcb.4c03748)
Supplement: Supplementary file 1 — jp4c03748_si_001.zip [file jp4c03748_si_001.zip › SupportingZIP/s0-s1 path/004.xyz]

31
  
    C   2.55558610   2.37199510   0.00000000
    C   2.42702350   1.00065180   0.00000000
    C   1.17231160   0.37150050   0.00000000
    C   0.00000000   1.15512660   0.00000000
    C   0.12755590   2.54850880   0.00000000
    C   1.37459230   3.15664740   0.00000000
    C   3.91618050   3.01594640   0.00000000
    C   1.46252240   4.65757600   0.00000000
    H   3.29542800   0.35568830   0.00000000
    N   1.11882470  -0.99445590   0.00000000
    N  -1.22582660   0.51438040   0.00000000
    H  -0.75216930   3.17314240   0.00000000
    H   4.70080980   2.26179190   0.00000000
    H   4.06229680   3.65019920   0.87717460
    H   4.06229680   3.65019920  -0.87717460
    H   0.47480720   5.11429310   0.00000000
    H   2.00424540   5.02170530  -0.87571330
    H   2.00424540   5.02170530   0.87571330
    C  -0.03079830  -1.56981290   0.00000000
    C  -1.31017000  -0.86321170   0.00000000
    C  -2.46231110   1.29996900   0.00000000
    C  -0.08421370  -3.07137950   0.00000000
    N  -1.36999080  -3.55055470   0.00000000
    N  -2.47587450  -1.43310910   0.00000000
    C  -2.57242810  -2.80594990   0.00000000
    O   0.89270590  -3.78410270   0.00000000
    O  -3.62428970  -3.40528660   0.00000000
    H  -2.50401630   1.92805230  -0.88904260
    H  -2.50401630   1.92805230   0.88904260
    H  -3.29342350   0.60590620   0.00000000
    H  -1.48286650  -4.55485270   0.00000000
