# Supplementary material for: Electronic Structure Methods for Simulating Flavin’s Spectroscopy and Photophysics: Comparison of Multi-reference, TD-DFT, and Single-Reference Wave Function Methods
Source: J Phys Chem B. 2024 Jul 29;128(31):7545–57. doi: 10.1021/acs.jpcb.4c03748 (PMC11317985; doi:10.1021/acs.jpcb.4c03748)
Supplement: Supplementary file 1 — jp4c03748_si_001.zip [file jp4c03748_si_001.zip › SupportingZIP/s0-s1 path/010.xyz]

31
  
    C   2.51561350   2.41760650   0.00000000
    C   2.42291650   1.03753500   0.00000000
    C   1.19138800   0.36414750   0.00000000
    C   0.00000000   1.14704700   0.00000000
    C   0.09512650   2.54426800   0.00000000
    C   1.32285250   3.18862500   0.00000000
    C   3.86121150   3.08447600   0.00000000
    C   1.37957000   4.69015000   0.00000000
    H   3.31122000   0.42162650   0.00000000
    N   1.17727850  -0.98857050   0.00000000
    N  -1.21523900   0.48617800   0.00000000
    H  -0.80107350   3.14479600   0.00000000
    H   4.66227900   2.34872650   0.00000000
    H   3.98998000   3.72438800   0.87616300
    H   3.98998000   3.72438800  -0.87616300
    H   0.38110400   5.12289050   0.00000000
    H   1.90987500   5.07068750  -0.87607750
    H   1.90987500   5.07068750   0.87607750
    C   0.00046950  -1.59272150   0.00000000
    C  -1.25720800  -0.88946350   0.00000000
    C  -2.46423050   1.25277900   0.00000000
    C  -0.05171350  -3.06733850   0.00000000
    N  -1.35166800  -3.56802850   0.00000000
    N  -2.44407150  -1.45649050   0.00000000
    C  -2.54012950  -2.84122450   0.00000000
    O   0.91120450  -3.80404250   0.00000000
    O  -3.61385150  -3.40792900   0.00000000
    H  -2.50945050   1.88139450  -0.88864900
    H  -2.50945050   1.88139450   0.88864900
    H  -3.28805650   0.55144300   0.00000000
    H  -1.44440350  -4.57358650   0.00000000
