# Supplementary material for: Electronic Structure Methods for Simulating Flavin’s Spectroscopy and Photophysics: Comparison of Multi-reference, TD-DFT, and Single-Reference Wave Function Methods
Source: J Phys Chem B. 2024 Jul 29;128(31):7545–57. doi: 10.1021/acs.jpcb.4c03748 (PMC11317985; doi:10.1021/acs.jpcb.4c03748)
Supplement: Supplementary file 1 — jp4c03748_si_001.zip [file jp4c03748_si_001.zip › SupportingZIP/s0-s1 path/006.xyz]

31
  
    C   2.54226190   2.38719890   0.00000000
    C   2.42565450   1.01294620   0.00000000
    C   1.17867040   0.36904950   0.00000000
    C   0.00000000   1.15243340   0.00000000
    C   0.11674610   2.54709520   0.00000000
    C   1.35734570   3.16730660   0.00000000
    C   3.89785750   3.03878960   0.00000000
    C   1.43487160   4.66843400   0.00000000
    H   3.30069200   0.37766770   0.00000000
    N   1.13830930  -0.99249410   0.00000000
    N  -1.22229740   0.50497960   0.00000000
    H  -0.76847070   3.16369360   0.00000000
    H   4.68796620   2.29077010   0.00000000
    H   4.03819120   3.67492880   0.87683740
    H   4.03819120   3.67492880  -0.87683740
    H   0.44357280   5.11715890   0.00000000
    H   1.97278860   5.03803270  -0.87583470
    H   1.97278860   5.03803270   0.87583470
    C  -0.02037570  -1.57744910   0.00000000
    C  -1.29251600  -0.87196230   0.00000000
    C  -2.46295090   1.28423900   0.00000000
    C  -0.07338030  -3.07003250   0.00000000
    N  -1.36388320  -3.55637930   0.00000000
    N  -2.46527350  -1.44090290   0.00000000
    C  -2.56166190  -2.81770810   0.00000000
    O   0.89887210  -3.79074930   0.00000000
    O  -3.62081030  -3.40616740   0.00000000
    H  -2.50582770   1.91249970  -0.88891140
    H  -2.50582770   1.91249970   0.88891140
    H  -3.29163450   0.58775180   0.00000000
    H  -1.47004550  -4.56109730   0.00000000
