# Supplementary material for: Electronic Structure Methods for Simulating Flavin’s Spectroscopy and Photophysics: Comparison of Multi-reference, TD-DFT, and Single-Reference Wave Function Methods
Source: J Phys Chem B. 2024 Jul 29;128(31):7545–57. doi: 10.1021/acs.jpcb.4c03748 (PMC11317985; doi:10.1021/acs.jpcb.4c03748)
Supplement: Supplementary file 1 — jp4c03748_si_001.zip [file jp4c03748_si_001.zip › SupportingZIP/s0-s1 path/012.xyz]

31
  
    C   2.50228930   2.43281030   0.00000000
    C   2.42154750   1.04982940   0.00000000
    C   1.19774680   0.36169650   0.00000000
    C   0.00000000   1.14435380   0.00000000
    C   0.08431670   2.54285440   0.00000000
    C   1.30560590   3.19928420   0.00000000
    C   3.84288850   3.10731920   0.00000000
    C   1.35191920   4.70100800   0.00000000
    H   3.31648400   0.44360590   0.00000000
    N   1.19676310  -0.98660870   0.00000000
    N  -1.21170980   0.47677720   0.00000000
    H  -0.81737490   3.13534720   0.00000000
    H   4.64943540   2.37770470   0.00000000
    H   3.96587440   3.74911760   0.87582580
    H   3.96587440   3.74911760  -0.87582580
    H   0.34986960   5.12575630   0.00000000
    H   1.87841820   5.08701490  -0.87619890
    H   1.87841820   5.08701490   0.87619890
    C   0.01089210  -1.60035770   0.00000000
    C  -1.23955400  -0.89821410   0.00000000
    C  -2.46487030   1.23704900   0.00000000
    C  -0.04088010  -3.06599150   0.00000000
    N  -1.34556040  -3.57385310   0.00000000
    N  -2.43347050  -1.46428430   0.00000000
    C  -2.52936330  -2.85298270   0.00000000
    O   0.91737070  -3.81068910   0.00000000
    O  -3.61037210  -3.40880980   0.00000000
    H  -2.51126190   1.86584190  -0.88851780
    H  -2.51126190   1.86584190   0.88851780
    H  -3.28626750   0.53328860   0.00000000
    H  -1.43158250  -4.57983110   0.00000000
