# Supplementary material for: Electronic Structure Methods for Simulating Flavin’s Spectroscopy and Photophysics: Comparison of Multi-reference, TD-DFT, and Single-Reference Wave Function Methods
Source: J Phys Chem B. 2024 Jul 29;128(31):7545–57. doi: 10.1021/acs.jpcb.4c03748 (PMC11317985; doi:10.1021/acs.jpcb.4c03748)
Supplement: Supplementary file 1 — jp4c03748_si_001.zip [file jp4c03748_si_001.zip › SupportingZIP/s0-s1 path/013.xyz]

31
  
    C   2.49562720   2.44041220   0.00000000
    C   2.42086300   1.05597660   0.00000000
    C   1.20092620   0.36047100   0.00000000
    C   0.00000000   1.14300720   0.00000000
    C   0.07891180   2.54214760   0.00000000
    C   1.29698260   3.20461380   0.00000000
    C   3.83372700   3.11874080   0.00000000
    C   1.33809380   4.70643700   0.00000000
    H   3.31911600   0.45459560   0.00000000
    N   1.20650540  -0.98562780   0.00000000
    N  -1.20994520   0.47207680   0.00000000
    H  -0.82552560   3.13062280   0.00000000
    H   4.64301360   2.39219380   0.00000000
    H   3.95382160   3.76148240   0.87565720
    H   3.95382160   3.76148240  -0.87565720
    H   0.33425240   5.12718920   0.00000000
    H   1.86268980   5.09517860  -0.87625960
    H   1.86268980   5.09517860   0.87625960
    C   0.01610340  -1.60417580   0.00000000
    C  -1.23072700  -0.90258940   0.00000000
    C  -2.46519020   1.22918400   0.00000000
    C  -0.03546340  -3.06531800   0.00000000
    N  -1.34250660  -3.57676540   0.00000000
    N  -2.42817000  -1.46818120   0.00000000
    C  -2.52398020  -2.85886180   0.00000000
    O   0.92045380  -3.81401240   0.00000000
    O  -3.60863240  -3.40925020   0.00000000
    H  -2.51216760   1.85806560  -0.88845220
    H  -2.51216760   1.85806560   0.88845220
    H  -3.28537300   0.52421140   0.00000000
    H  -1.42517200  -4.58295340   0.00000000
