# Supplementary material for: Electronic Structure Methods for Simulating Flavin’s Spectroscopy and Photophysics: Comparison of Multi-reference, TD-DFT, and Single-Reference Wave Function Methods
Source: J Phys Chem B. 2024 Jul 29;128(31):7545–57. doi: 10.1021/acs.jpcb.4c03748 (PMC11317985; doi:10.1021/acs.jpcb.4c03748)
Supplement: Supplementary file 1 — jp4c03748_si_001.zip [file jp4c03748_si_001.zip › SupportingZIP/s0-s1 path/007.xyz]

31
  
    C   2.53559980   2.39480080   0.00000000
    C   2.42497000   1.01909340   0.00000000
    C   1.18184980   0.36782400   0.00000000
    C   0.00000000   1.15108680   0.00000000
    C   0.11134120   2.54638840   0.00000000
    C   1.34872240   3.17263620   0.00000000
    C   3.88869600   3.05021120   0.00000000
    C   1.42104620   4.67386300   0.00000000
    H   3.30332400   0.38865740   0.00000000
    N   1.14805160  -0.99151320   0.00000000
    N  -1.22053280   0.50027920   0.00000000
    H  -0.77662140   3.15896920   0.00000000
    H   4.68154440   2.30525920   0.00000000
    H   4.02613840   3.68729360   0.87666880
    H   4.02613840   3.68729360  -0.87666880
    H   0.42795560   5.11859180   0.00000000
    H   1.95706020   5.04619640  -0.87589540
    H   1.95706020   5.04619640   0.87589540
    C  -0.01516440  -1.58126720   0.00000000
    C  -1.28368900  -0.87633760   0.00000000
    C  -2.46327080   1.27637400   0.00000000
    C  -0.06796360  -3.06935900   0.00000000
    N  -1.36082940  -3.55929160   0.00000000
    N  -2.45997300  -1.44479980   0.00000000
    C  -2.55627880  -2.82358720   0.00000000
    O   0.90195520  -3.79407260   0.00000000
    O  -3.61907060  -3.40660780   0.00000000
    H  -2.50673340   1.90472340  -0.88884580
    H  -2.50673340   1.90472340   0.88884580
    H  -3.29074000   0.57867460   0.00000000
    H  -1.46363500  -4.56421960   0.00000000
