# Supplementary material for: Electronic Structure Methods for Simulating Flavin’s Spectroscopy and Photophysics: Comparison of Multi-reference, TD-DFT, and Single-Reference Wave Function Methods
Source: J Phys Chem B. 2024 Jul 29;128(31):7545–57. doi: 10.1021/acs.jpcb.4c03748 (PMC11317985; doi:10.1021/acs.jpcb.4c03748)
Supplement: Supplementary file 1 — jp4c03748_si_001.zip [file jp4c03748_si_001.zip › SupportingZIP/s0-s1 path/003.xyz]

31
  
    C   2.56224820   2.36439320   0.00000000
    C   2.42770800   0.99450460   0.00000000
    C   1.16913220   0.37272600   0.00000000
    C   0.00000000   1.15647320   0.00000000
    C   0.13296080   2.54921560   0.00000000
    C   1.38321560   3.15131780   0.00000000
    C   3.92534200   3.00452480   0.00000000
    C   1.47634780   4.65214700   0.00000000
    H   3.29279600   0.34469860   0.00000000
    N   1.10908240  -0.99543680   0.00000000
    N  -1.22759120   0.51908080   0.00000000
    H  -0.74401860   3.17786680   0.00000000
    H   4.70723160   2.24730280   0.00000000
    H   4.07434960   3.63783440   0.87734320
    H   4.07434960   3.63783440  -0.87734320
    H   0.49042440   5.11286020   0.00000000
    H   2.01997380   5.01354160  -0.87565260
    H   2.01997380   5.01354160   0.87565260
    C  -0.03600960  -1.56599480   0.00000000
    C  -1.31899700  -0.85883640   0.00000000
    C  -2.46199120   1.30783400   0.00000000
    C  -0.08963040  -3.07205300   0.00000000
    N  -1.37304460  -3.54764240   0.00000000
    N  -2.48117500  -1.42921220   0.00000000
    C  -2.57781120  -2.80007080   0.00000000
    O   0.88962280  -3.78077940   0.00000000
    O  -3.62602940  -3.40484620   0.00000000
    H  -2.50311060   1.93582860  -0.88910820
    H  -2.50311060   1.93582860   0.88910820
    H  -3.29431800   0.61498340   0.00000000
    H  -1.48927700  -4.55173040   0.00000000
