# Supplementary material for: Electronic Structure Methods for Simulating Flavin’s Spectroscopy and Photophysics: Comparison of Multi-reference, TD-DFT, and Single-Reference Wave Function Methods
Source: J Phys Chem B. 2024 Jul 29;128(31):7545–57. doi: 10.1021/acs.jpcb.4c03748 (PMC11317985; doi:10.1021/acs.jpcb.4c03748)
Supplement: Supplementary file 1 — jp4c03748_si_001.zip [file jp4c03748_si_001.zip › SupportingZIP/s0-s1 path/017.xyz]

31
  
    C   2.46897880   2.47081980   0.00000000
    C   2.41812500   1.08056540   0.00000000
    C   1.21364380   0.35556900   0.00000000
    C   0.00000000   1.13762080   0.00000000
    C   0.05729220   2.53932040   0.00000000
    C   1.26248940   3.22593220   0.00000000
    C   3.79708100   3.16442720   0.00000000
    C   1.28279220   4.72815300   0.00000000
    H   3.32964400   0.49855440   0.00000000
    N   1.24547460  -0.98170420   0.00000000
    N  -1.20288680   0.45327520   0.00000000
    H  -0.85812840   3.11172520   0.00000000
    H   4.61732640   2.45015020   0.00000000
    H   3.90561040   3.81094160   0.87498280
    H   3.90561040   3.81094160  -0.87498280
    H   0.27178360   5.13292080   0.00000000
    H   1.79977620   5.12783340  -0.87650240
    H   1.79977620   5.12783340   0.87650240
    C   0.03694860  -1.61944820   0.00000000
    C  -1.19541900  -0.92009060   0.00000000
    C  -2.46646980   1.19772400   0.00000000
    C  -0.01379660  -3.06262400   0.00000000
    N  -1.33029140  -3.58841460   0.00000000
    N  -2.40696800  -1.48376880   0.00000000
    C  -2.50244780  -2.88237820   0.00000000
    O   0.93278620  -3.82730560   0.00000000
    O  -3.60167360  -3.41101180   0.00000000
    H  -2.51579040   1.82696040  -0.88818980
    H  -2.51579040   1.82696040   0.88818980
    H  -3.28179500   0.48790260   0.00000000
    H  -1.39953000  -4.59544260   0.00000000
