# Supplementary material for: Electronic Structure Methods for Simulating Flavin’s Spectroscopy and Photophysics: Comparison of Multi-reference, TD-DFT, and Single-Reference Wave Function Methods
Source: J Phys Chem B. 2024 Jul 29;128(31):7545–57. doi: 10.1021/acs.jpcb.4c03748 (PMC11317985; doi:10.1021/acs.jpcb.4c03748)
Supplement: Supplementary file 1 — jp4c03748_si_001.zip [file jp4c03748_si_001.zip › SupportingZIP/s0-s1 path/016.xyz]

31
  
    C   2.47564090   2.46321790   0.00000000
    C   2.41880950   1.07441820   0.00000000
    C   1.21046440   0.35679450   0.00000000
    C   0.00000000   1.13896740   0.00000000
    C   0.06269710   2.54002720   0.00000000
    C   1.27111270   3.22060260   0.00000000
    C   3.80624250   3.15300560   0.00000000
    C   1.29661760   4.72272400   0.00000000
    H   3.32701200   0.48756470   0.00000000
    N   1.23573230  -0.98268510   0.00000000
    N  -1.20465140   0.45797560   0.00000000
    H  -0.84997770   3.11644960   0.00000000
    H   4.62374820   2.43566110   0.00000000
    H   3.91766320   3.79857680   0.87515140
    H   3.91766320   3.79857680  -0.87515140
    H   0.28740080   5.13148790   0.00000000
    H   1.81550460   5.11966970  -0.87644170
    H   1.81550460   5.11966970   0.87644170
    C   0.03173730  -1.61563010   0.00000000
    C  -1.20424600  -0.91571530   0.00000000
    C  -2.46614990   1.20558900   0.00000000
    C  -0.01921330  -3.06329750   0.00000000
    N  -1.33334520  -3.58550230   0.00000000
    N  -2.41226850  -1.47987190   0.00000000
    C  -2.50783090  -2.87649910   0.00000000
    O   0.92970310  -3.82398230   0.00000000
    O  -3.60341330  -3.41057140   0.00000000
    H  -2.51488470   1.83473670  -0.88825540
    H  -2.51488470   1.83473670   0.88825540
    H  -3.28268950   0.49697980   0.00000000
    H  -1.40594050  -4.59232030   0.00000000
