# Supplementary material for: Electronic Structure Methods for Simulating Flavin’s Spectroscopy and Photophysics: Comparison of Multi-reference, TD-DFT, and Single-Reference Wave Function Methods
Source: J Phys Chem B. 2024 Jul 29;128(31):7545–57. doi: 10.1021/acs.jpcb.4c03748 (PMC11317985; doi:10.1021/acs.jpcb.4c03748)
Supplement: Supplementary file 1 — jp4c03748_si_001.zip [file jp4c03748_si_001.zip › SupportingZIP/s0-s1 path/002.xyz]

31
  
    C   2.56891030   2.35679130   0.00000000
    C   2.42839250   0.98835740   0.00000000
    C   1.16595280   0.37395150   0.00000000
    C   0.00000000   1.15781980   0.00000000
    C   0.13836570   2.54992240   0.00000000
    C   1.39183890   3.14598820   0.00000000
    C   3.93450350   2.99310320   0.00000000
    C   1.49017320   4.64671800   0.00000000
    H   3.29016400   0.33370890   0.00000000
    N   1.09934010  -0.99641770   0.00000000
    N  -1.22935580   0.52378120   0.00000000
    H  -0.73586790   3.18259120   0.00000000
    H   4.71365340   2.23281370   0.00000000
    H   4.08640240   3.62546960   0.87751180
    H   4.08640240   3.62546960  -0.87751180
    H   0.50604160   5.11142730   0.00000000
    H   2.03570220   5.00537790  -0.87559190
    H   2.03570220   5.00537790   0.87559190
    C  -0.04122090  -1.56217670   0.00000000
    C  -1.32782400  -0.85446110   0.00000000
    C  -2.46167130   1.31569900   0.00000000
    C  -0.09504710  -3.07272650   0.00000000
    N  -1.37609840  -3.54473010   0.00000000
    N  -2.48647550  -1.42531530   0.00000000
    C  -2.58319430  -2.79419170   0.00000000
    O   0.88653970  -3.77745610   0.00000000
    O  -3.62776910  -3.40440580   0.00000000
    H  -2.50220490   1.94360490  -0.88917380
    H  -2.50220490   1.94360490   0.88917380
    H  -3.29521250   0.62406060   0.00000000
    H  -1.49568750  -4.54860810   0.00000000
