# Supplementary material for: Electronic Structure Methods for Simulating Flavin’s Spectroscopy and Photophysics: Comparison of Multi-reference, TD-DFT, and Single-Reference Wave Function Methods
Source: J Phys Chem B. 2024 Jul 29;128(31):7545–57. doi: 10.1021/acs.jpcb.4c03748 (PMC11317985; doi:10.1021/acs.jpcb.4c03748)
Supplement: Supplementary file 1 — jp4c03748_si_001.zip [file jp4c03748_si_001.zip › SupportingZIP/s0-s1 path/014.xyz]

31
  
    C   2.48896510   2.44801410   0.00000000
    C   2.42017850   1.06212380   0.00000000
    C   1.20410560   0.35924550   0.00000000
    C   0.00000000   1.14166060   0.00000000
    C   0.07350690   2.54144080   0.00000000
    C   1.28835930   3.20994340   0.00000000
    C   3.82456550   3.13016240   0.00000000
    C   1.32426840   4.71186600   0.00000000
    H   3.32174800   0.46558530   0.00000000
    N   1.21624770  -0.98464690   0.00000000
    N  -1.20818060   0.46737640   0.00000000
    H  -0.83367630   3.12589840   0.00000000
    H   4.63659180   2.40668290   0.00000000
    H   3.94176880   3.77384720   0.87548860
    H   3.94176880   3.77384720  -0.87548860
    H   0.31863520   5.12862210   0.00000000
    H   1.84696140   5.10334230  -0.87632030
    H   1.84696140   5.10334230   0.87632030
    C   0.02131470  -1.60799390   0.00000000
    C  -1.22190000  -0.90696470   0.00000000
    C  -2.46551010   1.22131900   0.00000000
    C  -0.03004670  -3.06464450   0.00000000
    N  -1.33945280  -3.57967770   0.00000000
    N  -2.42286950  -1.47207810   0.00000000
    C  -2.51859710  -2.86474090   0.00000000
    O   0.92353690  -3.81733570   0.00000000
    O  -3.60689270  -3.40969060   0.00000000
    H  -2.51307330   1.85028930  -0.88838660
    H  -2.51307330   1.85028930   0.88838660
    H  -3.28447850   0.51513420   0.00000000
    H  -1.41876150  -4.58607570   0.00000000
