# Supplementary material for: Electronic Structure Methods for Simulating Flavin’s Spectroscopy and Photophysics: Comparison of Multi-reference, TD-DFT, and Single-Reference Wave Function Methods
Source: J Phys Chem B. 2024 Jul 29;128(31):7545–57. doi: 10.1021/acs.jpcb.4c03748 (PMC11317985; doi:10.1021/acs.jpcb.4c03748)
Supplement: Supplementary file 1 — jp4c03748_si_001.zip [file jp4c03748_si_001.zip › SupportingZIP/s0-s1 path/000.xyz]

31
  
    C   2.58223450   2.34158750   0.00000000
    C   2.42976150   0.97606300   0.00000000
    C   1.15959400   0.37640250   0.00000000
    C   0.00000000   1.16051300   0.00000000
    C   0.14917550   2.55133600   0.00000000
    C   1.40908550   3.13532900   0.00000000
    C   3.95282650   2.97026000   0.00000000
    C   1.51782400   4.63586000   0.00000000
    H   3.28490000   0.31172950   0.00000000
    N   1.07985550  -0.99837950   0.00000000
    N  -1.23288500   0.53318200   0.00000000
    H  -0.71956650   3.19204000   0.00000000
    H   4.72649700   2.20383550   0.00000000
    H   4.11050800   3.60074000   0.87784900
    H   4.11050800   3.60074000  -0.87784900
    H   0.53727600   5.10856150   0.00000000
    H   2.06715900   4.98905050  -0.87547050
    H   2.06715900   4.98905050   0.87547050
    C  -0.05164350  -1.55454050   0.00000000
    C  -1.34547800  -0.84571050   0.00000000
    C  -2.46103150   1.33142900   0.00000000
    C  -0.10588050  -3.07407350   0.00000000
    N  -1.38220600  -3.53890550   0.00000000
    N  -2.49707650  -1.41752150   0.00000000
    C  -2.59396050  -2.78243350   0.00000000
    O   0.88037350  -3.77080950   0.00000000
    O  -3.63124850  -3.40352500   0.00000000
    H  -2.50039350   1.95915750  -0.88930500
    H  -2.50039350   1.95915750   0.88930500
    H  -3.29700150   0.64221500   0.00000000
    H  -1.50850850  -4.54236350   0.00000000
