# Supplementary material for: Electronic Structure Methods for Simulating Flavin’s Spectroscopy and Photophysics: Comparison of Multi-reference, TD-DFT, and Single-Reference Wave Function Methods
Source: J Phys Chem B. 2024 Jul 29;128(31):7545–57. doi: 10.1021/acs.jpcb.4c03748 (PMC11317985; doi:10.1021/acs.jpcb.4c03748)
Supplement: Supplementary file 1 — jp4c03748_si_001.zip [file jp4c03748_si_001.zip › SupportingZIP/s0-s1 path/001.xyz]

31
  
    C   2.57557240   2.34918940   0.00000000
    C   2.42907700   0.98221020   0.00000000
    C   1.16277340   0.37517700   0.00000000
    C   0.00000000   1.15916640   0.00000000
    C   0.14377060   2.55062920   0.00000000
    C   1.40046220   3.14065860   0.00000000
    C   3.94366500   2.98168160   0.00000000
    C   1.50399860   4.64128900   0.00000000
    H   3.28753200   0.32271920   0.00000000
    N   1.08959780  -0.99739860   0.00000000
    N  -1.23112040   0.52848160   0.00000000
    H  -0.72771720   3.18731560   0.00000000
    H   4.72007520   2.21832460   0.00000000
    H   4.09845520   3.61310480   0.87768040
    H   4.09845520   3.61310480  -0.87768040
    H   0.52165880   5.10999440   0.00000000
    H   2.05143060   4.99721420  -0.87553120
    H   2.05143060   4.99721420   0.87553120
    C  -0.04643220  -1.55835860   0.00000000
    C  -1.33665100  -0.85008580   0.00000000
    C  -2.46135140   1.32356400   0.00000000
    C  -0.10046380  -3.07340000   0.00000000
    N  -1.37915220  -3.54181780   0.00000000
    N  -2.49177600  -1.42141840   0.00000000
    C  -2.58857740  -2.78831260   0.00000000
    O   0.88345660  -3.77413280   0.00000000
    O  -3.62950880  -3.40396540   0.00000000
    H  -2.50129920   1.95138120  -0.88923940
    H  -2.50129920   1.95138120   0.88923940
    H  -3.29610700   0.63313780   0.00000000
    H  -1.50209800  -4.54548580   0.00000000
