# Supplementary material for: Electronic Structure Methods for Simulating Flavin’s Spectroscopy and Photophysics: Comparison of Multi-reference, TD-DFT, and Single-Reference Wave Function Methods
Source: J Phys Chem B. 2024 Jul 29;128(31):7545–57. doi: 10.1021/acs.jpcb.4c03748 (PMC11317985; doi:10.1021/acs.jpcb.4c03748)
Supplement: Supplementary file 1 — jp4c03748_si_001.zip [file jp4c03748_si_001.zip › SupportingZIP/s0-s1 path/018.xyz]

31
  
    C   2.46231670   2.47842170   0.00000000
    C   2.41744050   1.08671260   0.00000000
    C   1.21682320   0.35434350   0.00000000
    C   0.00000000   1.13627420   0.00000000
    C   0.05188730   2.53861360   0.00000000
    C   1.25386610   3.23126180   0.00000000
    C   3.78791950   3.17584880   0.00000000
    C   1.26896680   4.73358200   0.00000000
    H   3.33227600   0.50954410   0.00000000
    N   1.25521690  -0.98072330   0.00000000
    N  -1.20112220   0.44857480   0.00000000
    H  -0.86627910   3.10700080   0.00000000
    H   4.61090460   2.46463930   0.00000000
    H   3.89355760   3.82330640   0.87481420
    H   3.89355760   3.82330640  -0.87481420
    H   0.25616640   5.13435370   0.00000000
    H   1.78404780   5.13599710  -0.87656310
    H   1.78404780   5.13599710   0.87656310
    C   0.04215990  -1.62326630   0.00000000
    C  -1.18659200  -0.92446590   0.00000000
    C  -2.46678970   1.18985900   0.00000000
    C  -0.00837990  -3.06195050   0.00000000
    N  -1.32723760  -3.59132690   0.00000000
    N  -2.40166750  -1.48766570   0.00000000
    C  -2.49706470  -2.88825730   0.00000000
    O   0.93586930  -3.83062890   0.00000000
    O  -3.59993390  -3.41145220   0.00000000
    H  -2.51669610   1.81918410  -0.88812420
    H  -2.51669610   1.81918410   0.88812420
    H  -3.28090050   0.47882540   0.00000000
    H  -1.39311950  -4.59856490   0.00000000
