# Supplementary material for: Electronic Structure Methods for Simulating Flavin’s Spectroscopy and Photophysics: Comparison of Multi-reference, TD-DFT, and Single-Reference Wave Function Methods
Source: J Phys Chem B. 2024 Jul 29;128(31):7545–57. doi: 10.1021/acs.jpcb.4c03748 (PMC11317985; doi:10.1021/acs.jpcb.4c03748)
Supplement: Supplementary file 1 — jp4c03748_si_001.zip [file jp4c03748_si_001.zip › SupportingZIP/s0-s1 path/019.xyz]

31
  
    C   2.45565460   2.48602360   0.00000000
    C   2.41675600   1.09285980   0.00000000
    C   1.22000260   0.35311800   0.00000000
    C   0.00000000   1.13492760   0.00000000
    C   0.04648240   2.53790680   0.00000000
    C   1.24524280   3.23659140   0.00000000
    C   3.77875800   3.18727040   0.00000000
    C   1.25514140   4.73901100   0.00000000
    H   3.33490800   0.52053380   0.00000000
    N   1.26495920  -0.97974240   0.00000000
    N  -1.19935760   0.44387440   0.00000000
    H  -0.87442980   3.10227640   0.00000000
    H   4.60448280   2.47912840   0.00000000
    H   3.88150480   3.83567120   0.87464560
    H   3.88150480   3.83567120  -0.87464560
    H   0.24054920   5.13578660   0.00000000
    H   1.76831940   5.14416080  -0.87662380
    H   1.76831940   5.14416080   0.87662380
    C   0.04737120  -1.62708440   0.00000000
    C  -1.17776500  -0.92884120   0.00000000
    C  -2.46710960   1.18199400   0.00000000
    C  -0.00296320  -3.06127700   0.00000000
    N  -1.32418380  -3.59423920   0.00000000
    N  -2.39636700  -1.49156260   0.00000000
    C  -2.49168160  -2.89413640   0.00000000
    O   0.93895240  -3.83395220   0.00000000
    O  -3.59819420  -3.41189260   0.00000000
    H  -2.51760180   1.81140780  -0.88805860
    H  -2.51760180   1.81140780   0.88805860
    H  -3.28000600   0.46974820   0.00000000
    H  -1.38670900  -4.60168720   0.00000000
