# Supplementary material for: Electronic Structure Methods for Simulating Flavin’s Spectroscopy and Photophysics: Comparison of Multi-reference, TD-DFT, and Single-Reference Wave Function Methods
Source: J Phys Chem B. 2024 Jul 29;128(31):7545–57. doi: 10.1021/acs.jpcb.4c03748 (PMC11317985; doi:10.1021/acs.jpcb.4c03748)
Supplement: Supplementary file 1 — jp4c03748_si_001.zip [file jp4c03748_si_001.zip › SupportingZIP/s0-s1 path/009.xyz]

31
  
    C   2.52227560   2.41000460   0.00000000
    C   2.42360100   1.03138780   0.00000000
    C   1.18820860   0.36537300   0.00000000
    C   0.00000000   1.14839360   0.00000000
    C   0.10053140   2.54497480   0.00000000
    C   1.33147580   3.18329540   0.00000000
    C   3.87037300   3.07305440   0.00000000
    C   1.39339540   4.68472100   0.00000000
    H   3.30858800   0.41063680   0.00000000
    N   1.16753620  -0.98955140   0.00000000
    N  -1.21700360   0.49087840   0.00000000
    H  -0.79292280   3.14952040   0.00000000
    H   4.66870080   2.33423740   0.00000000
    H   4.00203280   3.71202320   0.87633160
    H   4.00203280   3.71202320  -0.87633160
    H   0.39672120   5.12145760   0.00000000
    H   1.92560340   5.06252380  -0.87601680
    H   1.92560340   5.06252380   0.87601680
    C  -0.00474180  -1.58890340   0.00000000
    C  -1.26603500  -0.88508820   0.00000000
    C  -2.46391060   1.26064400   0.00000000
    C  -0.05713020  -3.06801200   0.00000000
    N  -1.35472180  -3.56511620   0.00000000
    N  -2.44937200  -1.45259360   0.00000000
    C  -2.54551260  -2.83534540   0.00000000
    O   0.90812140  -3.80071920   0.00000000
    O  -3.61559120  -3.40748860   0.00000000
    H  -2.50854480   1.88917080  -0.88871460
    H  -2.50854480   1.88917080   0.88871460
    H  -3.28895100   0.56052020   0.00000000
    H  -1.45081400  -4.57046420   0.00000000
