# Supplementary material for: Electronic Structure Methods for Simulating Flavin’s Spectroscopy and Photophysics: Comparison of Multi-reference, TD-DFT, and Single-Reference Wave Function Methods
Source: J Phys Chem B. 2024 Jul 29;128(31):7545–57. doi: 10.1021/acs.jpcb.4c03748 (PMC11317985; doi:10.1021/acs.jpcb.4c03748)
Supplement: Supplementary file 1 — jp4c03748_si_001.zip [file jp4c03748_si_001.zip › SupportingZIP/s0-s1 path/008.xyz]

31
  
    C   2.52893770   2.40240270   0.00000000
    C   2.42428550   1.02524060   0.00000000
    C   1.18502920   0.36659850   0.00000000
    C   0.00000000   1.14974020   0.00000000
    C   0.10593630   2.54568160   0.00000000
    C   1.34009910   3.17796580   0.00000000
    C   3.87953450   3.06163280   0.00000000
    C   1.40722080   4.67929200   0.00000000
    H   3.30595600   0.39964710   0.00000000
    N   1.15779390  -0.99053230   0.00000000
    N  -1.21876820   0.49557880   0.00000000
    H  -0.78477210   3.15424480   0.00000000
    H   4.67512260   2.31974830   0.00000000
    H   4.01408560   3.69965840   0.87650020
    H   4.01408560   3.69965840  -0.87650020
    H   0.41233840   5.12002470   0.00000000
    H   1.94133180   5.05436010  -0.87595610
    H   1.94133180   5.05436010   0.87595610
    C  -0.00995310  -1.58508530   0.00000000
    C  -1.27486200  -0.88071290   0.00000000
    C  -2.46359070   1.26850900   0.00000000
    C  -0.06254690  -3.06868550   0.00000000
    N  -1.35777560  -3.56220390   0.00000000
    N  -2.45467250  -1.44869670   0.00000000
    C  -2.55089570  -2.82946630   0.00000000
    O   0.90503830  -3.79739590   0.00000000
    O  -3.61733090  -3.40704820   0.00000000
    H  -2.50763910   1.89694710  -0.88878020
    H  -2.50763910   1.89694710   0.88878020
    H  -3.28984550   0.56959740   0.00000000
    H  -1.45722450  -4.56734190   0.00000000
