# Supplementary material for: Electronic Structure Methods for Simulating Flavin’s Spectroscopy and Photophysics: Comparison of Multi-reference, TD-DFT, and Single-Reference Wave Function Methods
Source: J Phys Chem B. 2024 Jul 29;128(31):7545–57. doi: 10.1021/acs.jpcb.4c03748 (PMC11317985; doi:10.1021/acs.jpcb.4c03748)
Supplement: Supplementary file 1 — jp4c03748_si_001.zip [file jp4c03748_si_001.zip › SupportingZIP/s0-s1 path/020.xyz]

31
  
    C   2.44899250   2.49362550   0.00000000
    C   2.41607150   1.09900700   0.00000000
    C   1.22318200   0.35189250   0.00000000
    C   0.00000000   1.13358100   0.00000000
    C   0.04107750   2.53720000   0.00000000
    C   1.23661950   3.24192100   0.00000000
    C   3.76959650   3.19869200   0.00000000
    C   1.24131600   4.74444000   0.00000000
    H   3.33754000   0.53152350   0.00000000
    N   1.27470150  -0.97876150   0.00000000
    N  -1.19759300   0.43917400   0.00000000
    H  -0.88258050   3.09755200   0.00000000
    H   4.59806100   2.49361750   0.00000000
    H   3.86945200   3.84803600   0.87447700
    H   3.86945200   3.84803600  -0.87447700
    H   0.22493200   5.13721950   0.00000000
    H   1.75259100   5.15232450  -0.87668450
    H   1.75259100   5.15232450   0.87668450
    C   0.05258250  -1.63090250   0.00000000
    C  -1.16893800  -0.93321650   0.00000000
    C  -2.46742950   1.17412900   0.00000000
    C   0.00245350  -3.06060350   0.00000000
    N  -1.32113000  -3.59715150   0.00000000
    N  -2.39106650  -1.49545950   0.00000000
    C  -2.48629850  -2.90001550   0.00000000
    O   0.94203550  -3.83727550   0.00000000
    O  -3.59645450  -3.41233300   0.00000000
    H  -2.51850750   1.80363150  -0.88799300
    H  -2.51850750   1.80363150   0.88799300
    H  -3.27911150   0.46067100   0.00000000
    H  -1.38029850  -4.60480950   0.00000000
