# Supplementary material for: Electronic Structure Methods for Simulating Flavin’s Spectroscopy and Photophysics: Comparison of Multi-reference, TD-DFT, and Single-Reference Wave Function Methods
Source: J Phys Chem B. 2024 Jul 29;128(31):7545–57. doi: 10.1021/acs.jpcb.4c03748 (PMC11317985; doi:10.1021/acs.jpcb.4c03748)
Supplement: Supplementary file 1 — jp4c03748_si_001.zip [file jp4c03748_si_001.zip › SupportingZIP/B3LYPccpVTZ_optimized/Fldot-.xyz]

31

    C      3.408942    0.830358    0.000012
    C      2.191317    1.493015    0.000005
    C      0.948077    0.823810   -0.000005
    C      0.977203   -0.602234   -0.000008
    C      2.201693   -1.264536    0.000000
    C      3.421567   -0.575223    0.000010
    C      4.696110    1.616567    0.000023
    C      4.715330   -1.346900    0.000018
    H      2.151475    2.574964    0.000006
    N     -0.196217    1.537381   -0.000012
    N     -0.241551   -1.280137   -0.000015
    H      2.226614   -2.344870   -0.000001
    H      4.494310    2.687349    0.000023
    H      5.311668    1.394215   -0.877036
    H      5.311656    1.394212    0.877089
    H      4.527806   -2.421046    0.000015
    H      5.331720   -1.121451    0.876650
    H      5.331733   -1.121448   -0.876605
    C     -1.358320    0.843834   -0.000024
    C     -1.447205   -0.573117   -0.000022
    C     -0.255725   -2.729779   -0.000015
    C     -2.618433    1.576137   -0.000041
    N     -3.734873    0.742027   -0.000007
    N     -2.557769   -1.294935   -0.000014
    C     -3.760826   -0.657244   -0.000014
    O     -2.761170    2.794792    0.000029
    O     -4.848141   -1.231575    0.000043
    H      0.252630   -3.120900    0.886200
    H      0.252641   -3.120900   -0.886224
    H     -1.291908   -3.047450   -0.000022
    H     -4.631370    1.203103    0.000028
