# Supplementary material for: Electronic Structure Methods for Simulating Flavin’s Spectroscopy and Photophysics: Comparison of Multi-reference, TD-DFT, and Single-Reference Wave Function Methods
Source: J Phys Chem B. 2024 Jul 29;128(31):7545–57. doi: 10.1021/acs.jpcb.4c03748 (PMC11317985; doi:10.1021/acs.jpcb.4c03748)
Supplement: Supplementary file 1 — jp4c03748_si_001.zip [file jp4c03748_si_001.zip › SupportingZIP/B3LYPccpVTZ_optimized/FlH-.xyz]

32

   C    -3.419678    0.798850    0.075819
   C    -2.204591    1.476525   -0.074192
   C    -0.986326    0.814870   -0.202617
   C    -0.971218   -0.603509   -0.154083
   C    -2.182206   -1.265881    0.012429
   C    -3.411566   -0.593057    0.118540
   C    -4.703754    1.580799    0.190037
   C    -4.684495   -1.384898    0.279016
   H    -2.201855    2.560585   -0.107422
   N     0.199090    1.475357   -0.421347
   N     0.249720   -1.286893   -0.294093
   H    -2.188329   -2.344983    0.058973
   H    -4.513283    2.653033    0.140674
   H    -5.223016    1.380624    1.132354
   H    -5.406923    1.333109   -0.611274
   H    -4.475743   -2.454846    0.302867
   H    -5.389651   -1.207727   -0.540040
   H    -5.214610   -1.134405    1.203769
   C     1.417160    0.793322   -0.167740
   C     1.468576   -0.585796   -0.131109
   C     0.257414   -2.731659   -0.274619
   C     2.597955    1.542700    0.024812
   N     3.721649    0.739828    0.198753
   N     2.571470   -1.311847    0.039897
   C     3.758717   -0.665037    0.197136
   O     2.672478    2.785706    0.043242
   O     4.846775   -1.225863    0.343455
   H    -0.362538   -3.127108   -1.084552
   H    -0.125035   -3.133257    0.673033
   H     1.285431   -3.055236   -0.394659
   H     4.602640    1.210250    0.330435
   H     0.249464    2.462730   -0.220786
