# Supplementary material for: Electronic Structure Methods for Simulating Flavin’s Spectroscopy and Photophysics: Comparison of Multi-reference, TD-DFT, and Single-Reference Wave Function Methods
Source: J Phys Chem B. 2024 Jul 29;128(31):7545–57. doi: 10.1021/acs.jpcb.4c03748 (PMC11317985; doi:10.1021/acs.jpcb.4c03748)
Supplement: Supplementary file 1 — jp4c03748_si_001.zip [file jp4c03748_si_001.zip › SupportingZIP/B3LYPccpVTZ_optimized/Fl.xyz]

31

C       3.381602    0.851787    0.000002  
C       2.161601    1.492917   -0.000018  
C       0.948565    0.786983   -0.000031  
C       0.969581   -0.625492   -0.000025  
C       2.207406   -1.278573   -0.000002  
C       3.397815   -0.566452    0.000009  
C       4.661805    1.642391    0.000017  
C       4.703730   -1.310874    0.000032  
H       2.096239    2.572461   -0.000022  
N      -0.222901    1.487054   -0.000037  
N      -0.235256   -1.304813   -0.000032  
H       2.250308   -2.356549    0.000006  
H       4.456727    2.711031    0.000009  
H       5.273402    1.418889   -0.877001  
H       5.273376    1.418898    0.877055  
H       4.547412   -2.387751    0.000036  
H       5.304889   -1.056605    0.875818  
H       5.304913   -1.056616   -0.875741  
C      -1.336047    0.831748   -0.000062  
C      -1.434522   -0.622990   -0.000058  
C      -0.250038   -2.769779   -0.000013  
C      -2.623028    1.598527   -0.000148  
N      -3.726997    0.777601   -0.000007  
N      -2.546696   -1.296880   -0.000039  
C      -3.754390   -0.632928   -0.000051  
O      -2.697261    2.806049    0.000129  
O      -4.825565   -1.198128    0.000200  
H       0.254474   -3.146189    0.889018  
H       0.254501   -3.146211   -0.889019  
H      -1.284529   -3.088971   -0.000025  
H      -4.630635    1.229918    0.000131  
