# Supplementary material for: Electronic Structure Methods for Simulating Flavin’s Spectroscopy and Photophysics: Comparison of Multi-reference, TD-DFT, and Single-Reference Wave Function Methods
Source: J Phys Chem B. 2024 Jul 29;128(31):7545–57. doi: 10.1021/acs.jpcb.4c03748 (PMC11317985; doi:10.1021/acs.jpcb.4c03748)
Supplement: Supplementary file 1 — jp4c03748_si_001.zip [file jp4c03748_si_001.zip › SupportingZIP/B3LYPccpVTZ_optimized/FlH2.xyz]

33

    C   -3.412844    0.795136    0.116159
    C   -2.216998    1.470691   -0.138080
    C   -1.014737    0.802374   -0.317741
    C   -1.000480   -0.599019   -0.226315
    C   -2.178685   -1.270988    0.058342
    C   -3.395680   -0.598458    0.219766
    C   -4.691626    1.573396    0.279270
    C   -4.651901   -1.380069    0.502231
    H   -2.222953    2.551437   -0.213743
    N    0.178592    1.464020   -0.624038
    N    0.238475   -1.281141   -0.437312
    H   -2.170940   -2.347115    0.157724
    H   -4.518099    2.642684    0.169799
    H   -5.141304    1.407354    1.261161
    H   -5.438622    1.279239   -0.461979
    H   -4.445486   -2.448055    0.560335
    H   -5.405919   -1.231164   -0.274940
    H   -5.112285   -1.080361    1.446930
    C    1.369314    0.801729   -0.262993
    C    1.388020   -0.555542   -0.203598
    C    0.260098   -2.718914   -0.608184
    C    2.544881    1.568237    0.017537
    N    3.689140    0.793445    0.283043
    N    2.562063   -1.214199    0.097613
    C    3.769873   -0.576394    0.355802
    O    2.600155    2.790411    0.016765
    O    4.780286   -1.193625    0.623829
    H   -0.568812   -3.012491   -1.249286
    H    0.173032   -3.269765    0.335888
    H    1.176902   -3.019246   -1.112317
    H    4.540729    1.300192    0.473724
    H    0.214744    2.455565   -0.436214
    H    2.582183   -2.210512    0.229855
