# Supplementary material for: Electronic Structure Methods for Simulating Flavin’s Spectroscopy and Photophysics: Comparison of Multi-reference, TD-DFT, and Single-Reference Wave Function Methods
Source: J Phys Chem B. 2024 Jul 29;128(31):7545–57. doi: 10.1021/acs.jpcb.4c03748 (PMC11317985; doi:10.1021/acs.jpcb.4c03748)
Supplement: Supplementary file 1 — jp4c03748_si_001.zip [file jp4c03748_si_001.zip › SupportingZIP/B3LYPccpVTZ_optimized/FlHdot.xyz]

32

    C      3.413325    0.820433    0.000011
    C      2.195279    1.482802    0.000008
    C      0.985394    0.791614    0.000003
    C      0.972552   -0.619067    0.000000
    C      2.203538   -1.275988    0.000003
    C      3.414271   -0.587660    0.000009
    C      4.699327    1.601367    0.000017
    C      4.707372   -1.357112    0.000012
    H      2.170319    2.565651    0.000009
    N     -0.222180    1.449623   -0.000000
    N     -0.244867   -1.309981   -0.000005
    H      2.227818   -2.354353    0.000002
    H      4.508260    2.673053    0.000017
    H      5.308746    1.370650   -0.876644
    H      5.308739    1.370648    0.876681
    H      4.527419   -2.430618    0.000010
    H      5.314975   -1.120017    0.876446
    H      5.314981   -1.120015   -0.876418
    C     -1.403245    0.782565   -0.000006
    C     -1.457549   -0.630678   -0.000008
    C     -0.248999   -2.769010   -0.000008
    C     -2.622912    1.556722   -0.000008
    N     -3.747181    0.769941   -0.000008
    N     -2.575328   -1.310660   -0.000011
    C     -3.779571   -0.646411   -0.000016
    O     -2.632603    2.784590    0.000005
    O     -4.858412   -1.202461   -0.000004
    H      0.256134   -3.149938    0.888564
    H      0.256142   -3.149935   -0.888578
    H     -1.282178   -3.094531   -0.000013
    H     -4.644759    1.232016   -0.000003
    H     -0.284291    2.460438    0.000001
